# Supplementary material for: Bis(2-methyl­piperidinium) naphthalene-1,5-disulfonate
Source: Acta Crystallogr Sect E Struct Rep Online. 2012 May 16;68(Pt 6):o1733. doi: 10.1107/S1600536812020041 (PMC3379322; doi:10.1107/S1600536812020041)
Supplement: Supplementary file 1 [file e-68-o1733-sup1.cif]

##############################################################################
#                                                                            #
# This CIF contains the data in a paper accepted for publication in          #
# Acta Crystallographica Section E. It conforms to the requirements of       #
# Notes for Authors for Acta Crystallographica Section E, and has been       #
# peer reviewed under the auspices of the IUCr Commission on Journals.       #
#                                                                            #
# Full details of the Crystallographic Information File format               #
# are given in the paper "The Crystallographic Information File (CIF):       #
# a New Standard Archive File for Crystallography" by S. R. Hall, F. H.      #
# Allen and I. D. Brown [Acta Cryst. (1991), A47, 655-685].                  #
#                                                                            #
# The current version of the core CIF dictionary is obtainable from          #
# ftp://ftp.iucr.org/pub/cif_core.dic.                                       #
#                                                                            #
# Software is freely available for graphical display of the structure(s)     #
# in this CIF. For information consult the CIF software page                 #
# http://www.iucr.org/resources/cif/software.                                #
#                                                                            #
# This file may be used for bona fide research purposes within the           #
# scientific community so long as proper attribution is given to the journal # 
# article from which it was obtained.                                        #
#                                                                            #
##############################################################################
data_I
_audit_creation_method     SHELXL-97
_chemical_name_systematic
;
Bis(2-methylpiperidinium) naphthalene-1,5-disulfonate
;
_chemical_name_common     ?
_chemical_formula_moiety     '2(C6 H14 N +), C10 H6 O6 S2 2-'
_chemical_formula_sum     'C22 H34 N2 O6 S2'
_chemical_formula_iupac     '2C6 H14 N +, C10 H6 O6 S2 2-'
_chemical_formula_weight     486.63
_chemical_melting_point     ?
_symmetry_cell_setting     monoclinic
_symmetry_space_group_name_H-M     'P 21/c'
_symmetry_space_group_name_Hall     '-P 2ybc'
loop_
    _symmetry_equiv_pos_as_xyz
    'x, y, z'
    '-x, y+1/2, -z+1/2'
    '-x, -y, -z'
    'x, -y-1/2, z-1/2'
_cell_length_a     12.040(2)
_cell_length_b     8.8133(18)
_cell_length_c     12.715(3)
_cell_angle_alpha     90.00
_cell_angle_beta     112.62(3)
_cell_angle_gamma     90.00
_cell_volume     1245.4(4)
_cell_formula_units_Z     2
_cell_measurement_reflns_used     2814
_cell_measurement_theta_min     3.10
_cell_measurement_theta_max     27.480
_cell_measurement_temperature     293(2)
_exptl_crystal_description     'block'
_exptl_crystal_colour     'colourless'
_exptl_crystal_size_max     0.32
_exptl_crystal_size_mid     0.27
_exptl_crystal_size_min     0.22
_exptl_crystal_density_diffrn     1.298
_exptl_crystal_density_meas     ?
_exptl_crystal_density_method     'not measured'
_exptl_crystal_F_000     520
_exptl_absorpt_coefficient_mu     0.253
_exptl_absorpt_correction_type     multi-scan
_exptl_absorpt_process_details     '(CrystalClear; Rigaku, 2005)'
_exptl_absorpt_correction_T_min     0.9236
_exptl_absorpt_correction_T_max     0.9465
_exptl_special_details     ?
_diffrn_ambient_temperature     293(2)
_diffrn_radiation_type     MoK\a
_diffrn_radiation_wavelength     0.71073
_diffrn_radiation_source     'fine-focus sealed tube'
_diffrn_radiation_monochromator     graphite
_diffrn_measurement_device_type     'Rigaku SCXmini'
_diffrn_measurement_method     'CCD_Profile_fitting'
_diffrn_detector_area_resol_mean     ?
_diffrn_reflns_number     12383
_diffrn_reflns_av_R_equivalents     0.0688
_diffrn_reflns_av_sigmaI/netI     0.0566
_diffrn_reflns_theta_min     3.04
_diffrn_reflns_theta_max     27.47
_diffrn_reflns_theta_full     25.00
_diffrn_measured_fraction_theta_max     0.984
_diffrn_measured_fraction_theta_full     0.999
_diffrn_reflns_limit_h_min     -15
_diffrn_reflns_limit_h_max     15
_diffrn_reflns_limit_k_min     -11
_diffrn_reflns_limit_k_max     11
_diffrn_reflns_limit_l_min     -16
_diffrn_reflns_limit_l_max     16
_diffrn_standards_number     ?
_diffrn_standards_interval_count     ?
_diffrn_standards_interval_time     ?
_diffrn_standards_decay_%     ?
_refine_special_details
;
Refinement of <i>F</i>^2^ against ALL reflections. The weighted <i>R</i>-factor
<i>wR</i> and goodness of fit <i>S</i> are based on <i>F</i>^2^, conventional
<i>R</i>-factors <i>R</i> are based on <i>F</i>, with <i>F</i> set to zero for
negative <i>F</i>^2^. The threshold expression of <i>F</i>^2^ >
\s(<i>F</i>^2^) is used only for calculating <i>R</i>-factors(gt) <i>etc</i>.
and is not relevant to the choice of reflections for refinement.
<i>R</i>-factors based on <i>F</i>^2^ are statistically about twice as large
as those based on <i>F</i>, and <i>R</i>- factors based on ALL data will be
even larger.
;
_reflns_number_total     2814
_reflns_number_gt     1942
_reflns_threshold_expression     I>2\s(I)
_refine_ls_structure_factor_coef     Fsqd
_refine_ls_matrix_type     full
_refine_ls_R_factor_all     0.0897
_refine_ls_R_factor_gt     0.0577
_refine_ls_wR_factor_gt     0.1196
_refine_ls_wR_factor_ref     0.1339
_refine_ls_goodness_of_fit_ref     1.035
_refine_ls_restrained_S_all     1.035
_refine_ls_number_reflns     2814
_refine_ls_number_parameters     146
_refine_ls_number_restraints     0
_refine_ls_hydrogen_treatment     constr
_refine_ls_weighting_scheme     calc
_refine_ls_weighting_details
         'calc w=1/[\s^2^(Fo^2^)+(0.0546P)^2^+0.4810P] where P=(Fo^2^+2Fc^2^)/3'
_atom_sites_solution_hydrogens     geom
_atom_sites_solution_primary     direct
_atom_sites_solution_secondary     difmap
_refine_ls_shift/su_max     0.000
_refine_ls_shift/su_mean     0.000
_refine_diff_density_max     0.219
_refine_diff_density_min     -0.279
_refine_ls_extinction_method     none
_refine_ls_extinction_coef     0
loop_
    _atom_type_symbol
    _atom_type_description
    _atom_type_scat_dispersion_real
    _atom_type_scat_dispersion_imag
    _atom_type_scat_source
    'C' 'C' 0.0033 0.0016
                         'International Tables Vol C Tables 4.2.6.8 and 6.1.1.4'
    'H' 'H' 0.0000 0.0000
                         'International Tables Vol C Tables 4.2.6.8 and 6.1.1.4'
    'N' 'N' 0.0061 0.0033
                         'International Tables Vol C Tables 4.2.6.8 and 6.1.1.4'
    'O' 'O' 0.0106 0.0060
                         'International Tables Vol C Tables 4.2.6.8 and 6.1.1.4'
    'S' 'S' 0.1246 0.1234
                         'International Tables Vol C Tables 4.2.6.8 and 6.1.1.4'
_computing_data_collection     'CrystalClear (Rigaku, 2005)'
_computing_cell_refinement     'CrystalClear (Rigaku, 2005)'
_computing_data_reduction     'CrystalClear (Rigaku, 2005)'
_computing_structure_solution     'SHELXS97 (Sheldrick, 2008)'
_computing_structure_refinement     'SHELXL97 (Sheldrick, 2008)'
_computing_molecular_graphics     'DIAMOND (Brandenburg & Putz, 2005)'
_computing_publication_material     'SHELXL97 (Sheldrick, 2008)'
loop_
    _atom_site_type_symbol
    _atom_site_label
    _atom_site_fract_x
    _atom_site_fract_y
    _atom_site_fract_z
    _atom_site_U_iso_or_equiv
    _atom_site_adp_type
    _atom_site_calc_flag
    _atom_site_refinement_flags
    _atom_site_occupancy
    _atom_site_symmetry_multiplicity
    _atom_site_disorder_assembly
    _atom_site_disorder_group
    S S1 0.78457(5) 0.59654(7) 0.69286(5) 0.0339(2) Uani d . 1 1 . .
    O O1 0.88140(15) 0.6629(2) 0.66486(16) 0.0499(5) Uani d . 1 1 . .
    O O2 0.81475(16) 0.4419(2) 0.73778(15) 0.0452(5) Uani d . 1 1 . .
    O O3 0.74714(16) 0.6921(2) 0.76559(16) 0.0508(5) Uani d . 1 1 . .
    C C7 0.6587(2) 0.5777(3) 0.5596(2) 0.0306(5) Uani d . 1 1 . .
    C C8 0.6710(2) 0.6257(3) 0.4618(2) 0.0376(6) Uani d . 1 1 . .
    H H8 0.7426 0.6706 0.4663 0.045 Uiso calc R 1 1 . .
    C C9 0.5757(2) 0.6074(3) 0.3545(2) 0.0439(7) Uani d . 1 1 . .
    H H9 0.5848 0.6414 0.2890 0.053 Uiso calc R 1 1 . .
    C C10 0.5479(2) 0.5101(3) 0.55522(19) 0.0286(5) Uani d . 1 1 . .
    C C11 0.5297(2) 0.4597(3) 0.6538(2) 0.0388(6) Uani d . 1 1 . .
    H H11 0.5907 0.4727 0.7253 0.047 Uiso calc R 1 1 . .
    N N1 0.88441(18) 0.1722(2) 0.66473(18) 0.0395(5) Uani d . 1 1 . .
    H H1A 0.9617 0.1614 0.7127 0.047 Uiso d R 1 1 . .
    H H1B 0.8586 0.2628 0.6790 0.047 Uiso d R 1 1 . .
    C C1 0.8782(2) 0.1714(3) 0.5439(2) 0.0475(7) Uani d . 1 1 . .
    H H1 0.9076 0.0732 0.5292 0.057 Uiso calc R 1 1 . .
    C C2 0.7463(3) 0.1887(3) 0.4635(2) 0.0509(8) Uani d . 1 1 . .
    H H2A 0.7176 0.2877 0.4750 0.061 Uiso calc R 1 1 . .
    H H2B 0.7404 0.1834 0.3854 0.061 Uiso calc R 1 1 . .
    C C3 0.6666(3) 0.0666(4) 0.4827(3) 0.0713(10) Uani d . 1 1 . .
    H H3A 0.6888 -0.0317 0.4624 0.086 Uiso calc R 1 1 . .
    H H3B 0.5833 0.0860 0.4341 0.086 Uiso calc R 1 1 . .
    C C4 0.6799(3) 0.0642(4) 0.6077(3) 0.0668(10) Uani d . 1 1 . .
    H H4A 0.6468 0.1569 0.6248 0.080 Uiso calc R 1 1 . .
    H H4B 0.6345 -0.0204 0.6196 0.080 Uiso calc R 1 1 . .
    C C5 0.8109(3) 0.0494(3) 0.6881(3) 0.0552(8) Uani d . 1 1 . .
    H H5A 0.8172 0.0568 0.7663 0.066 Uiso calc R 1 1 . .
    H H5B 0.8415 -0.0490 0.6780 0.066 Uiso calc R 1 1 . .
    C C6 0.9591(3) 0.2953(4) 0.5302(3) 0.0726(10) Uani d . 1 1 . .
    H H6A 0.9276 0.3927 0.5383 0.109 Uiso calc R 1 1 . .
    H H6B 0.9623 0.2879 0.4561 0.109 Uiso calc R 1 1 . .
    H H6C 1.0387 0.2838 0.5875 0.109 Uiso calc R 1 1 . .
loop_
    _atom_site_aniso_label
    _atom_site_aniso_U_11
    _atom_site_aniso_U_22
    _atom_site_aniso_U_33
    _atom_site_aniso_U_12
    _atom_site_aniso_U_13
    _atom_site_aniso_U_23
    S1 0.0244(3) 0.0376(4) 0.0378(4) -0.0008(3) 0.0099(2) -0.0067(3)
    O1 0.0283(9) 0.0686(14) 0.0508(12) -0.0130(9) 0.0130(8) -0.0050(10)
    O2 0.0429(11) 0.0441(11) 0.0426(11) 0.0092(8) 0.0099(8) 0.0024(8)
    O3 0.0425(11) 0.0563(13) 0.0549(12) -0.0018(9) 0.0201(9) -0.0229(10)
    C7 0.0239(12) 0.0284(12) 0.0400(14) -0.0010(10) 0.0128(10) 0.0001(10)
    C8 0.0287(13) 0.0395(15) 0.0466(16) -0.0077(11) 0.0166(12) 0.0011(12)
    C9 0.0392(14) 0.0593(18) 0.0380(15) -0.0038(13) 0.0200(12) 0.0103(13)
    C10 0.0260(12) 0.0274(12) 0.0318(13) 0.0005(10) 0.0103(9) 0.0013(10)
    C11 0.0304(13) 0.0516(16) 0.0307(14) -0.0030(12) 0.0077(11) 0.0052(11)
    N1 0.0324(11) 0.0387(13) 0.0425(13) 0.0040(9) 0.0088(10) 0.0010(10)
    C1 0.0460(16) 0.0509(18) 0.0490(17) 0.0072(13) 0.0221(14) -0.0056(13)
    C2 0.0547(18) 0.0561(19) 0.0350(16) -0.0007(15) 0.0097(13) -0.0042(13)
    C3 0.061(2) 0.074(2) 0.061(2) -0.0227(18) 0.0029(17) -0.0099(18)
    C4 0.0486(19) 0.075(2) 0.070(2) -0.0180(17) 0.0150(17) 0.0046(17)
    C5 0.0578(19) 0.0477(18) 0.0576(19) -0.0046(14) 0.0196(16) 0.0110(14)
    C6 0.055(2) 0.102(3) 0.064(2) -0.0095(19) 0.0280(17) 0.017(2)
_geom_special_details
;
All e.s.d.'s (except the e.s.d. in the dihedral angle between two l.s. planes)
are estimated using the full covariance matrix. The cell e.s.d.'s are taken
into account individually in the estimation of e.s.d.'s in distances, angles
and torsion angles; correlations between e.s.d.'s in cell parameters are only
used when they are defined by crystal symmetry. An approximate (isotropic)
treatment of cell e.s.d.'s is used for estimating e.s.d.'s involving l.s.
planes.
;
loop_
    _geom_bond_atom_site_label_1
    _geom_bond_atom_site_label_2
    _geom_bond_site_symmetry_2
    _geom_bond_distance
    _geom_bond_publ_flag
    S1 O3 . 1.4452(18) ?
    S1 O1 . 1.4652(18) ?
    S1 O2 . 1.4687(19) ?
    S1 C7 . 1.794(3) ?
    C7 C8 . 1.374(3) ?
    C7 C10 . 1.442(3) ?
    C8 C9 . 1.414(4) ?
    C8 H8 . 0.9300 ?
    C9 C11 3_666 1.367(3) ?
    C9 H9 . 0.9300 ?
    C10 C11 . 1.424(3) ?
    C10 C10 3_666 1.445(4) ?
    C11 C9 3_666 1.367(3) ?
    C11 H11 . 0.9300 ?
    N1 C5 . 1.498(3) ?
    N1 C1 . 1.509(3) ?
    N1 H1A . 0.90 ?
    N1 H1B . 0.90 ?
    C1 C6 . 1.518(4) ?
    C1 C2 . 1.530(4) ?
    C1 H1 . 0.9800 ?
    C2 C3 . 1.523(4) ?
    C2 H2A . 0.9700 ?
    C2 H2B . 0.9700 ?
    C3 C4 . 1.535(5) ?
    C3 H3A . 0.9700 ?
    C3 H3B . 0.9700 ?
    C4 C5 . 1.519(4) ?
    C4 H4A . 0.9700 ?
    C4 H4B . 0.9700 ?
    C5 H5A . 0.9700 ?
    C5 H5B . 0.9700 ?
    C6 H6A . 0.9600 ?
    C6 H6B . 0.9600 ?
    C6 H6C . 0.9600 ?
loop_
    _geom_angle_atom_site_label_1
    _geom_angle_atom_site_label_2
    _geom_angle_atom_site_label_3
    _geom_angle_site_symmetry_1
    _geom_angle_site_symmetry_3
    _geom_angle
    _geom_angle_publ_flag
    O3 S1 O1 . . 113.33(12) ?
    O3 S1 O2 . . 112.56(12) ?
    O1 S1 O2 . . 111.33(12) ?
    O3 S1 C7 . . 107.48(11) ?
    O1 S1 C7 . . 105.63(11) ?
    O2 S1 C7 . . 105.90(11) ?
    C8 C7 C10 . . 120.8(2) ?
    C8 C7 S1 . . 118.69(18) ?
    C10 C7 S1 . . 120.49(18) ?
    C7 C8 C9 . . 120.6(2) ?
    C7 C8 H8 . . 119.7 ?
    C9 C8 H8 . . 119.7 ?
    C11 C9 C8 3_666 . 120.6(2) ?
    C11 C9 H9 3_666 . 119.7 ?
    C8 C9 H9 . . 119.7 ?
    C11 C10 C7 . . 123.2(2) ?
    C11 C10 C10 . 3_666 118.8(3) ?
    C7 C10 C10 . 3_666 118.0(3) ?
    C9 C11 C10 3_666 . 121.3(2) ?
    C9 C11 H11 3_666 . 119.3 ?
    C10 C11 H11 . . 119.3 ?
    C5 N1 C1 . . 113.4(2) ?
    C5 N1 H1A . . 109.0 ?
    C1 N1 H1A . . 108.8 ?
    C5 N1 H1B . . 108.9 ?
    C1 N1 H1B . . 108.9 ?
    H1A N1 H1B . . 107.7 ?
    N1 C1 C6 . . 109.3(2) ?
    N1 C1 C2 . . 108.2(2) ?
    C6 C1 C2 . . 113.5(3) ?
    N1 C1 H1 . . 108.6 ?
    C6 C1 H1 . . 108.6 ?
    C2 C1 H1 . . 108.6 ?
    C3 C2 C1 . . 112.2(2) ?
    C3 C2 H2A . . 109.2 ?
    C1 C2 H2A . . 109.2 ?
    C3 C2 H2B . . 109.2 ?
    C1 C2 H2B . . 109.2 ?
    H2A C2 H2B . . 107.9 ?
    C2 C3 C4 . . 110.8(2) ?
    C2 C3 H3A . . 109.5 ?
    C4 C3 H3A . . 109.5 ?
    C2 C3 H3B . . 109.5 ?
    C4 C3 H3B . . 109.5 ?
    H3A C3 H3B . . 108.1 ?
    C5 C4 C3 . . 111.5(3) ?
    C5 C4 H4A . . 109.3 ?
    C3 C4 H4A . . 109.3 ?
    C5 C4 H4B . . 109.3 ?
    C3 C4 H4B . . 109.3 ?
    H4A C4 H4B . . 108.0 ?
    N1 C5 C4 . . 110.1(2) ?
    N1 C5 H5A . . 109.6 ?
    C4 C5 H5A . . 109.6 ?
    N1 C5 H5B . . 109.6 ?
    C4 C5 H5B . . 109.6 ?
    H5A C5 H5B . . 108.1 ?
    C1 C6 H6A . . 109.5 ?
    C1 C6 H6B . . 109.5 ?
    H6A C6 H6B . . 109.5 ?
    C1 C6 H6C . . 109.5 ?
    H6A C6 H6C . . 109.5 ?
    H6B C6 H6C . . 109.5 ?
loop_
    _geom_torsion_atom_site_label_1
    _geom_torsion_atom_site_label_2
    _geom_torsion_atom_site_label_3
    _geom_torsion_atom_site_label_4
    _geom_torsion_site_symmetry_1
    _geom_torsion_site_symmetry_2
    _geom_torsion_site_symmetry_3
    _geom_torsion_site_symmetry_4
    _geom_torsion
    _geom_torsion_publ_flag
    O3 S1 C7 C8 . . . . 120.4(2) ?
    O1 S1 C7 C8 . . . . -0.8(2) ?
    O2 S1 C7 C8 . . . . -119.0(2) ?
    O3 S1 C7 C10 . . . . -61.0(2) ?
    O1 S1 C7 C10 . . . . 177.70(18) ?
    O2 S1 C7 C10 . . . . 59.5(2) ?
    C10 C7 C8 C9 . . . . -1.1(4) ?
    S1 C7 C8 C9 . . . . 177.49(19) ?
    C7 C8 C9 C11 . . . 3_666 -0.7(4) ?
    C8 C7 C10 C11 . . . . -179.3(2) ?
    S1 C7 C10 C11 . . . . 2.1(3) ?
    C8 C7 C10 C10 . . . 3_666 2.0(4) ?
    S1 C7 C10 C10 . . . 3_666 -176.5(2) ?
    C7 C10 C11 C9 . . . 3_666 -178.3(2) ?
    C10 C10 C11 C9 3_666 . . 3_666 0.4(4) ?
    C5 N1 C1 C6 . . . . -177.8(2) ?
    C5 N1 C1 C2 . . . . 58.2(3) ?
    N1 C1 C2 C3 . . . . -56.1(3) ?
    C6 C1 C2 C3 . . . . -177.6(3) ?
    C1 C2 C3 C4 . . . . 55.1(4) ?
    C2 C3 C4 C5 . . . . -53.6(4) ?
    C1 N1 C5 C4 . . . . -58.2(3) ?
    C3 C4 C5 N1 . . . . 54.5(4) ?
loop_
    _geom_hbond_atom_site_label_D
    _geom_hbond_atom_site_label_H
    _geom_hbond_atom_site_label_A
    _geom_hbond_site_symmetry_A
    _geom_hbond_distance_DH
    _geom_hbond_distance_HA
    _geom_hbond_distance_DA
    _geom_hbond_angle_DHA
    N1 H1B O2 . 0.90 1.91 2.795(3) 169
    N1 H1A O1 2_746 0.90 1.93 2.820(3) 169
_iucr_refine_instructions_details
;
TITL I         P 21/c       R = 0.06
CELL  0.71073   12.0400    8.8133   12.7150    90.000   112.620    90.000
ZERR        2    0.0020    0.0018    0.0030     0.000     0.030     0.000
LATT   1
SYMM             - X ,    0.50000 + Y ,    0.50000 - Z
SFAC  C  H  N  O  S
UNIT    44   68   4  12   4
TEMP    20
size 0.32 0.27 0.22
L.S. 20
FMAP 2
PLAN -20
ACTA  50
eqiv $1 -x+2, y-1/2, -z+3/2
htab N1 O2
htab N1 O1_$1
BOND $H
CONF
WGHT    0.054600    0.481000
FVAR       0.26625
S1    5    0.784566    0.596542    0.692859    11.00000    0.02435    0.03764 =
         0.03779   -0.00670    0.00986   -0.00077
O1    4    0.881400    0.662866    0.664862    11.00000    0.02826    0.06857 =
         0.05077   -0.00495    0.01298   -0.01304
O2    4    0.814748    0.441860    0.737781    11.00000    0.04290    0.04412 =
         0.04263    0.00238    0.00988    0.00925
O3    4    0.747143    0.692127    0.765591    11.00000    0.04253    0.05631 =
         0.05488   -0.02288    0.02014   -0.00176
C7    1    0.658715    0.577673    0.559611    11.00000    0.02394    0.02843 =
         0.03996    0.00009    0.01283   -0.00099
C8    1    0.671003    0.625693    0.461834    11.00000    0.02866    0.03946 =
         0.04658    0.00105    0.01656   -0.00767
AFIX  43
H8    2    0.742580    0.670573    0.466274    11.00000   -1.20000
AFIX   0
C9    1    0.575714    0.607441    0.354504    11.00000    0.03918    0.05926 =
         0.03797    0.01026    0.02002   -0.00377
AFIX  43
H9    2    0.584842    0.641392    0.289037    11.00000   -1.20000
AFIX   0
C10   1    0.547921    0.510059    0.555219    11.00000    0.02598    0.02738 =
         0.03181    0.00129    0.01035    0.00051
C11   1    0.529682    0.459681    0.653812    11.00000    0.03036    0.05161 =
         0.03073    0.00521    0.00770   -0.00297
AFIX  43
H11   2    0.590699    0.472715    0.725266    11.00000   -1.20000
AFIX   0
N1    3    0.884408    0.172202    0.664733    11.00000    0.03241    0.03867 =
         0.04245    0.00097    0.00877    0.00404
AFIX   3
H1A   2    0.961698    0.161402    0.712703    11.00000   -1.20000
H1B   2    0.858598    0.262802    0.679003    11.00000   -1.20000
AFIX   0
C1    1    0.878174    0.171368    0.543916    11.00000    0.04595    0.05090 =
         0.04902   -0.00558    0.02211    0.00720
AFIX  13
H1    2    0.907568    0.073163    0.529189    11.00000   -1.20000
AFIX   0
C2    1    0.746334    0.188675    0.463530    11.00000    0.05475    0.05610 =
         0.03500   -0.00420    0.00970   -0.00073
AFIX  23
H2A   2    0.717568    0.287667    0.474953    11.00000   -1.20000
H2B   2    0.740429    0.183392    0.385355    11.00000   -1.20000
AFIX   0
C3    1    0.666637    0.066597    0.482746    11.00000    0.06054    0.07364 =
         0.06119   -0.00993    0.00289   -0.02275
AFIX  23
H3A   2    0.688751   -0.031675    0.462402    11.00000   -1.20000
H3B   2    0.583332    0.086038    0.434068    11.00000   -1.20000
AFIX   0
C4    1    0.679929    0.064156    0.607731    11.00000    0.04861    0.07511 =
         0.06965    0.00462    0.01503   -0.01796
AFIX  23
H4A   2    0.646817    0.156943    0.624754    11.00000   -1.20000
H4B   2    0.634509   -0.020431    0.619581    11.00000   -1.20000
AFIX   0
C5    1    0.810881    0.049442    0.688124    11.00000    0.05783    0.04771 =
         0.05761    0.01103    0.01960   -0.00462
AFIX  23
H5A   2    0.817194    0.056796    0.766340    11.00000   -1.20000
H5B   2    0.841476   -0.048975    0.678025    11.00000   -1.20000
AFIX   0
C6    1    0.959125    0.295333    0.530187    11.00000    0.05538    0.10250 =
         0.06428    0.01726    0.02797   -0.00948
AFIX 137
H6A   2    0.927625    0.392730    0.538330    11.00000   -1.50000
H6B   2    0.962276    0.287901    0.456059    11.00000   -1.50000
H6C   2    1.038662    0.283753    0.587489    11.00000   -1.50000
HKLF 4
REM  I         P 21/c       R = 0.06
REM R1 =  0.0577 for   1942 Fo > 4sig(Fo)  and  0.0897 for all   2814 data
REM    146 parameters refined using      0 restraints
END
WGHT      0.0515      0.4997
REM Highest difference peak  0.219,  deepest hole -0.279,  1-sigma level  0.056
Q1    1   0.6051  0.5445  0.7466  11.00000  0.05    0.22
Q2    1   0.5057  0.4558  0.4773  11.00000  0.05    0.20
Q3    1   0.7007  0.6188  0.8110  11.00000  0.05    0.20
Q4    1   0.9224  0.2008  0.5156  11.00000  0.05    0.19
Q5    1   0.7811  0.6536  0.8423  11.00000  0.05    0.19
Q6    1   0.6744  0.5831  0.0765  11.00000  0.05    0.19
Q7    1   0.8587  0.6004  0.6541  11.00000  0.05    0.18
Q8    1   0.6233  0.5857  0.2834  11.00000  0.05    0.18
Q9    1   0.8422  0.3907  0.7819  11.00000  0.05    0.17
Q10   1   0.8159  0.6431  0.4189  11.00000  0.05    0.16
Q11   1   0.6937  0.5712  0.2403  11.00000  0.05    0.16
Q12   1   0.9750  0.1040  0.5174  11.00000  0.05    0.16
Q13   1   0.6762  0.3482  0.3822  11.00000  0.05    0.16
Q14   1   0.8590  0.3842  0.7252  11.00000  0.05    0.16
Q15   1   0.5049  0.5413  0.7916  11.00000  0.05    0.16
Q16   1   0.9210  0.3999  0.7339  11.00000  0.05    0.16
Q17   1   0.6848  0.5331  0.5250  11.00000  0.05    0.16
Q18   1   0.4445  0.5976  0.7520  11.00000  0.05    0.16
Q19   1   0.8158  0.1621  0.5050  11.00000  0.05    0.15
Q20   1   0.8751  0.6982  0.6228  11.00000  0.05    0.15
;
data_global
_journal_date_recd_electronic     2012-04-24
_journal_date_accepted     2012-05-04
_journal_name_full     'Acta Crystallographica, Section E'
_journal_year     2012
_journal_volume     68
_journal_issue      6
_journal_page_first     o1733
_journal_page_last     o1733
_journal_paper_category     QO
_journal_paper_doi     10.1107/S1600536812020041
_journal_coeditor_code     GO2054
_publ_contact_author_name     'Qian Xu'
_publ_contact_author_address
;
Ordered Matter Science Research Center,
College of Chemistry and Chemical Engineering,
Southeast University,
Nanjing 211189, People's Republic of China
;
_publ_contact_author_email     'xqchem@yahoo.com.cn'
_publ_contact_author_fax     '862552090626'
_publ_contact_author_phone     '862552090626'
_publ_section_title
;
Bis(2-methylpiperidinium) naphthalene-1,5-disulfonate
;
loop_
    _publ_author_name
    _publ_author_footnote
    _publ_author_address
    'Xu, Qian' .
;
Ordered Matter Science Research Center,
College of Chemistry and Chemical Engineering,
Southeast University,
Nanjing 211189, People's Republic of China
;
