# Supplementary material for: Bis(2-methyl­piperidinium) naphthalene-1,5-disulfonate
Source: Acta Crystallogr Sect E Struct Rep Online. 2012 May 16;68(Pt 6):o1733. doi: 10.1107/S1600536812020041 (PMC3379322; doi:10.1107/S1600536812020041)
Supplement: Supplementary file 2 [file e-68-o1733-Isup2.hkl]

# 
# h,k,l, Fc-squared, Fo-squared, sigma(Fo-squared) and status flag 
# 
data_I
_shelx_title ' I         P 21/c       R = 0.06' 
_shelx_refln_list_code          4 
_shelx_F_calc_maximum      159.45 
_exptl_crystal_F_000       520.00 
_reflns_d_resolution_high  0.7704 
 
loop_ 
 _symmetry_equiv_pos_as_xyz 
 'x, y, z' 
 '-x, y+1/2, -z+1/2' 
 '-x, -y, -z' 
 'x, -y-1/2, z-1/2' 
 
_cell_length_a    12.0400 
_cell_length_b     8.8133 
_cell_length_c    12.7150 
_cell_angle_alpha  90.000 
_cell_angle_beta  112.620 
_cell_angle_gamma  90.000 
 
_shelx_F_squared_multiplier     1.000 
 
loop_ 
 _refln_index_h 
 _refln_index_k 
 _refln_index_l 
 _refln_F_squared_calc 
 _refln_F_squared_meas 
 _refln_F_squared_sigma 
 _refln_observed_status 
   2   0   0    11554.28     9724.29    164.23 o 
   3   0   0     2179.21     2371.86    131.26 o 
   4   0   0        0.56        0.25      1.47 o 
   5   0   0        1.61       -0.09      1.86 o 
   6   0   0        0.18       -2.38      2.43 o 
   7   0   0      441.33      482.19     23.63 o 
   8   0   0       35.97       41.29      6.90 o 
   9   0   0     2748.33     2678.67     84.84 o 
  10   0   0        0.27       -6.26      6.26 o 
  11   0   0      179.40      157.34     22.79 o 
  12   0   0      155.10      191.28     23.36 o 
  13   0   0      118.90      128.56     21.28 o 
  14   0   0       11.36       10.62     13.89 o 
   2   1   0     1701.62     1607.37     24.02 o 
   3   1   0     1444.15     1337.39     16.11 o 
   4   1   0      641.05      621.95     19.69 o 
   5   1   0      131.19      125.61      5.56 o 
   6   1   0      114.96      122.58      6.74 o 
   7   1   0      159.83      167.55      8.45 o 
   8   1   0      306.39      308.12     11.32 o 
   9   1   0       24.42       32.43      5.00 o 
  10   1   0      192.12      186.59      8.62 o 
  11   1   0        7.59       10.52      4.94 o 
  12   1   0       21.73       37.57      8.29 o 
  13   1   0       31.03       39.51     12.57 o 
  14   1   0        0.00       24.89     14.41 o 
   0   2   0     1983.92     1901.54     58.23 o 
   1   2   0     6672.19     6452.46     55.74 o 
   2   2   0       94.52       79.18      1.94 o 
   3   2   0      614.86      636.00     16.89 o 
   4   2   0        0.01        1.88      1.87 o 
   5   2   0      955.17      947.02     14.50 o 
   6   2   0     1542.73     1671.46     28.43 o 
   7   2   0      476.39      452.04     23.49 o 
   8   2   0     1601.47     1575.40     47.33 o 
   9   2   0      120.66      134.72      9.00 o 
  10   2   0       37.95       38.22      6.56 o 
  11   2   0       27.81       23.56      6.30 o 
  12   2   0        6.54       13.08      6.49 o 
  13   2   0       50.84       35.09     10.68 o 
  14   2   0        8.20        4.91     11.13 o 
   1   3   0      364.60      300.83      9.92 o 
   2   3   0       24.57       43.70      3.08 o 
   3   3   0        6.55        7.62      1.93 o 
   4   3   0       14.29        7.47      1.85 o 
   5   3   0      354.30      327.30      8.66 o 
   6   3   0      441.96      427.79     20.69 o 
   7   3   0      172.54      179.87      7.02 o 
   8   3   0      365.36      352.04     12.71 o 
   9   3   0        9.71       20.57      4.83 o 
  10   3   0      701.35      676.62     29.35 o 
  11   3   0       21.45       51.30     15.30 o 
  12   3   0       18.04       34.20     17.39 o 
  13   3   0      159.83      143.38     17.60 o 
   0   4   0     1790.00     1742.63     37.46 o 
   1   4   0      149.85      151.75      3.83 o 
   2   4   0     1101.29     1115.23     16.42 o 
   3   4   0        0.31        3.94      1.50 o 
   4   4   0      252.65      259.35     12.97 o 
   5   4   0       64.02       57.86      2.28 o 
   6   4   0       41.36       60.85     13.90 o 
   7   4   0      316.98      323.52     12.58 o 
   8   4   0       10.20        9.63      5.23 o 
   9   4   0      607.41      609.87     28.16 o 
  10   4   0      113.83      108.98     14.17 o 
  11   4   0      260.42      240.02     18.48 o 
  12   4   0        5.98       -3.47      7.86 o 
  13   4   0       33.94        4.02      9.26 o 
   1   5   0      674.41      675.59     13.24 o 
   2   5   0        1.45        3.49      3.37 o 
   3   5   0       27.70       37.54      3.29 o 
   4   5   0       82.17       87.31      4.74 o 
   5   5   0       23.55       18.42      2.83 o 
   6   5   0        0.14       11.06      5.08 o 
   7   5   0      323.53      294.05     19.99 o 
   8   5   0        1.72        7.39      6.19 o 
   9   5   0       52.98       69.70     10.05 o 
  10   5   0       13.77       21.40      8.77 o 
  11   5   0        1.47        1.07      6.90 o 
  12   5   0        0.14       22.26     10.71 o 
   0   6   0       61.79       55.65      5.03 o 
   1   6   0       99.18      115.84      7.65 o 
   2   6   0      713.33      712.51     25.70 o 
   3   6   0       45.73       62.61      5.15 o 
   4   6   0      154.90      155.42      7.40 o 
   5   6   0     1005.48      914.36     32.55 o 
   6   6   0      219.31      182.07     12.80 o 
   7   6   0      781.84      768.22     32.35 o 
   8   6   0      404.39      346.60     20.77 o 
   9   6   0       52.27       75.48     11.30 o 
  10   6   0       65.86       54.05     10.86 o 
  11   6   0       57.68       65.81     13.11 o 
  12   6   0        3.35        6.63      9.24 o 
   1   7   0     1126.18     1080.86     25.45 o 
   2   7   0      103.46      101.58      7.05 o 
   3   7   0       46.39       65.64     11.82 o 
   4   7   0      202.12      195.78     13.66 o 
   5   7   0        5.13       21.55      6.96 o 
   6   7   0      105.59      122.18     12.14 o 
   7   7   0       37.22       55.92      9.75 o 
   8   7   0      207.34      162.07     15.11 o 
   9   7   0       70.51       79.87     15.11 o 
  10   7   0      103.77      113.13     15.11 o 
  11   7   0       70.46       49.56     22.90 o 
   0   8   0      381.51      365.62     19.68 o 
   1   8   0      107.15      107.99     11.87 o 
   2   8   0      187.52      169.13     10.13 o 
   3   8   0        9.40        6.96      7.78 o 
   4   8   0        5.09        6.67      8.51 o 
   5   8   0       13.08       19.29      7.53 o 
   6   8   0        9.40       21.40      8.54 o 
   7   8   0        3.22       17.66      9.89 o 
   8   8   0       27.90       31.13     10.19 o 
   9   8   0        2.35       -9.41      9.41 o 
  10   8   0        0.29       -8.34     10.15 o 
   1   9   0       70.32       79.55      8.95 o 
   2   9   0        5.69       13.24      6.06 o 
   3   9   0      103.76      102.17     12.21 o 
   4   9   0       72.06       69.32     11.12 o 
   5   9   0        9.19        5.86      7.72 o 
   6   9   0       78.74       53.83     15.72 o 
   7   9   0        0.05       12.52      9.14 o 
   8   9   0       21.02       35.59     22.15 o 
   0  10   0       75.70       85.69     17.49 o 
   1  10   0        6.32       -7.93      7.93 o 
   2  10   0       41.96       37.67     15.36 o 
   3  10   0        2.25       -1.35      7.33 o 
   4  10   0       97.55       75.48     12.51 o 
   5  10   0       57.79       50.79     12.80 o 
   6  10   0       74.08      101.00     16.16 o 
   1  11   0       49.97       19.78     15.27 o 
   2  11   0        3.38        2.35     21.49 o 
   3  11   0        2.14        1.57      9.42 o 
 -14   1   1        9.68       13.95     12.29 o 
 -13   1   1       81.64       98.13     12.83 o 
 -12   1   1        0.00       12.49      6.11 o 
 -11   1   1      140.32      147.97     10.54 o 
 -10   1   1       93.34       87.96      5.62 o 
  -9   1   1       89.07       88.78      8.38 o 
  -8   1   1      350.57      364.80     10.10 o 
  -7   1   1      142.15      151.70      5.15 o 
  -6   1   1      583.34      530.29     21.90 o 
  -5   1   1      152.28      186.29      6.36 o 
  -4   1   1     3487.13     3570.37     43.17 o 
  -3   1   1      315.92      295.80      5.52 o 
  -2   1   1      182.58      155.57      4.02 o 
  -1   1   1     7266.19     6855.30     48.42 o 
   1   1   1      326.59      342.17      7.61 o 
   2   1   1     3382.60     3659.34     53.56 o 
   3   1   1     2764.16     2720.15     38.23 o 
   4   1   1      500.32      518.65      8.88 o 
   5   1   1     1330.90     1397.84     23.60 o 
   6   1   1      270.03      278.63      7.50 o 
   7   1   1       17.52       25.72      3.14 o 
   8   1   1     1136.98     1164.99     27.38 o 
   9   1   1      229.26      223.51     11.04 o 
  10   1   1        2.60        6.01      4.59 o 
  11   1   1      141.76      146.22     11.29 o 
  12   1   1       84.21      100.14     15.18 o 
  13   1   1       39.19       51.04     12.38 o 
 -14   2   1        0.18       -4.71     10.64 o 
 -13   2   1        0.05        4.11      7.17 o 
 -12   2   1      190.38      180.44     12.61 o 
 -11   2   1      216.48      209.88     13.00 o 
 -10   2   1     1184.42     1167.99     42.34 o 
  -9   2   1      796.42      802.30     29.31 o 
  -8   2   1       25.59       23.45      3.66 o 
  -7   2   1      768.97      736.82     18.19 o 
  -6   2   1      630.80      614.94     10.06 o 
  -5   2   1     1050.82     1266.02     22.99 o 
  -4   2   1      267.75      266.90      5.47 o 
  -3   2   1      346.68      289.48      7.58 o 
  -2   2   1     6334.34     5836.30     58.66 o 
  -1   2   1    25425.85    23573.80    224.26 o 
   0   2   1     5610.03     5567.85     61.60 o 
   1   2   1     2491.94     2736.13     35.70 o 
   2   2   1     1816.19     1876.47     45.24 o 
   3   2   1      669.50      715.24     10.65 o 
   4   2   1       42.53       51.19      2.78 o 
   5   2   1      377.53      354.01      7.60 o 
   6   2   1       18.24       21.11      5.26 o 
   7   2   1      298.75      304.21      8.78 o 
   8   2   1     1407.99     1395.27     34.19 o 
   9   2   1      846.82      821.53     22.28 o 
  10   2   1      153.94      151.35     10.56 o 
  11   2   1      108.23       98.88     10.66 o 
  12   2   1      254.80      264.06     25.18 o 
  13   2   1        0.19       -1.07      9.42 o 
 -14   3   1        4.39        5.97     11.34 o 
 -13   3   1        0.03       -5.61      7.73 o 
 -12   3   1       32.35       40.13     12.97 o 
 -11   3   1       83.59      106.40     11.41 o 
 -10   3   1        2.60       10.20      4.28 o 
  -9   3   1       24.61       32.01      4.99 o 
  -8   3   1      148.50      147.45      7.72 o 
  -7   3   1       63.84       57.35      4.21 o 
  -6   3   1        7.41        5.07      2.68 o 
  -5   3   1        1.93       -0.51      3.38 o 
  -4   3   1      167.12      218.45     11.08 o 
  -3   3   1     5496.60     5618.93     82.30 o 
  -2   3   1      564.17      615.83     10.61 o 
  -1   3   1      121.88      129.13      3.27 o 
   0   3   1        5.98       12.68      2.57 o 
   1   3   1     1165.05     1299.63     32.97 o 
   2   3   1       27.97       36.39      4.27 o 
   3   3   1       73.18       67.25      2.51 o 
   4   3   1        0.08        1.75      1.83 o 
   5   3   1      200.94      191.49      5.19 o 
   6   3   1      468.74      467.67     11.01 o 
   7   3   1      445.23      419.26     10.69 o 
   8   3   1      128.48      124.27      7.76 o 
   9   3   1        0.48        2.62      9.43 o 
  10   3   1      106.53       92.22     10.38 o 
  11   3   1       77.49       76.17     12.30 o 
  12   3   1        2.37        5.97      8.32 o 
  13   3   1       14.89       15.11     10.29 o 
 -13   4   1       30.95       46.01     17.69 o 
 -12   4   1       32.52       46.03     11.34 o 
 -11   4   1      214.16      201.85     17.17 o 
 -10   4   1      123.69      151.50     14.03 o 
  -9   4   1        5.26        6.52      5.79 o 
  -8   4   1      507.25      483.92     20.29 o 
  -7   4   1        5.90        7.44      4.32 o 
  -6   4   1      939.06      935.65     28.39 o 
  -5   4   1      398.08      436.77     28.04 o 
  -4   4   1      798.20      864.40     15.90 o 
  -3   4   1      126.92      113.15      6.28 o 
  -2   4   1     2484.82     2567.45     35.23 o 
  -1   4   1        0.25        0.34      2.15 o 
   0   4   1      583.07      610.06     16.58 o 
   1   4   1      329.20      352.82      7.00 o 
   2   4   1      246.42      315.67      8.16 o 
   3   4   1      562.10      585.73     15.26 o 
   4   4   1       54.93       63.94      4.38 o 
   5   4   1      585.61      643.00     13.10 o 
   6   4   1      212.54      213.88      9.69 o 
   7   4   1     1822.28     1761.42     45.09 o 
   8   4   1       59.69       78.35      6.53 o 
   9   4   1      246.66      251.90     16.72 o 
  10   4   1        2.01        1.45      5.86 o 
  11   4   1        1.89        9.16     10.28 o 
  12   4   1        3.24        0.76      7.57 o 
  13   4   1       41.10       38.92     15.43 o 
 -13   5   1       46.89       52.94     18.75 o 
 -12   5   1       55.14       53.32     12.65 o 
 -11   5   1      434.46      421.47     29.11 o 
 -10   5   1       21.13       21.89      8.11 o 
  -9   5   1      398.34      378.58     21.48 o 
  -8   5   1      646.80      583.57     28.38 o 
  -7   5   1       92.94       91.56      9.19 o 
  -6   5   1      955.29      916.51     37.18 o 
  -5   5   1       75.78       71.98      6.99 o 
  -4   5   1      125.95      103.25     11.31 o 
  -3   5   1      181.88      177.91      7.84 o 
  -2   5   1     2681.14     2745.34     49.59 o 
  -1   5   1      129.54      126.27      6.22 o 
   0   5   1      343.49      370.76      9.22 o 
   1   5   1      271.66      289.43      8.39 o 
   2   5   1       34.09       39.47      7.46 o 
   3   5   1      238.92      247.04      8.67 o 
   4   5   1      193.34      189.73      9.87 o 
   5   5   1        2.83        0.28      4.16 o 
   6   5   1      393.85      361.56     17.17 o 
   7   5   1       29.06       33.70      8.45 o 
   8   5   1      236.10      234.45     15.19 o 
   9   5   1        3.06        8.98      7.68 o 
  10   5   1      225.84      232.13     19.03 o 
  11   5   1       49.49       66.36     12.06 o 
  12   5   1        0.15        2.30      8.73 o 
 -12   6   1       76.66       94.84     15.73 o 
 -11   6   1        0.24       -7.50      8.31 o 
 -10   6   1       62.71       83.99     12.09 o 
  -9   6   1        6.72        4.53      6.33 o 
  -8   6   1       14.89       27.91      7.34 o 
  -7   6   1       49.47       46.81      7.52 o 
  -6   6   1      105.27      105.24     15.64 o 
  -5   6   1      127.05      137.66     12.48 o 
  -4   6   1        9.44       14.09      5.23 o 
  -3   6   1       90.25       90.61     12.11 o 
  -2   6   1        6.25       11.19      2.73 o 
  -1   6   1       36.27       43.77      4.36 o 
   0   6   1       26.20       32.30      7.04 o 
   1   6   1       12.37       21.61      5.30 o 
   2   6   1        0.18        4.20      2.26 o 
   3   6   1      282.14      277.29     10.99 o 
   4   6   1       52.57       58.03      6.35 o 
   5   6   1       29.97       35.65      5.82 o 
   6   6   1        1.72       -6.18      6.18 o 
   7   6   1      199.44      217.95     15.30 o 
   8   6   1        0.79        7.95      8.39 o 
   9   6   1        8.47        6.19      7.43 o 
  10   6   1        2.52       -1.44      8.92 o 
  11   6   1        5.67       25.80     11.42 o 
 -11   7   1       10.52        5.17      9.04 o 
 -10   7   1        1.35        0.48      6.84 o 
  -9   7   1        8.94       51.40     18.50 o 
  -8   7   1       82.72       84.96     11.87 o 
  -7   7   1       20.83       21.03      9.49 o 
  -6   7   1      101.53       97.36      9.66 o 
  -5   7   1        7.40       20.74      6.50 o 
  -4   7   1       56.35       65.74      9.56 o 
  -3   7   1      109.49      111.57      7.46 o 
  -2   7   1       18.65       32.14      5.14 o 
  -1   7   1       49.98       63.40      9.03 o 
   0   7   1       20.50       23.18      5.37 o 
   1   7   1      553.18      552.90     15.02 o 
   2   7   1       10.43       14.41      5.59 o 
   3   7   1      153.61      163.54      8.72 o 
   4   7   1       50.28       63.84      6.36 o 
   5   7   1       63.13       58.19      7.85 o 
   6   7   1       96.88      107.02     11.26 o 
   7   7   1        7.62       10.86      7.52 o 
   8   7   1        1.50        8.05      7.93 o 
   9   7   1       10.59       12.79      9.06 o 
  10   7   1       15.40       16.90      9.51 o 
 -10   8   1        8.03       10.58     10.22 o 
  -9   8   1       13.25       28.24     11.10 o 
  -8   8   1       77.60       97.52     13.73 o 
  -7   8   1      161.58      165.95     16.60 o 
  -6   8   1       86.69       90.77     11.97 o 
  -5   8   1      197.79      219.74     21.50 o 
  -4   8   1      153.42      130.04     12.32 o 
  -3   8   1      147.46      159.11     10.02 o 
  -2   8   1      467.61      451.04     22.90 o 
  -1   8   1        1.02        5.60      4.47 o 
   0   8   1      100.82      102.51      6.67 o 
   1   8   1       44.24       43.27      4.86 o 
   2   8   1       44.66       59.73      8.37 o 
   3   8   1        4.17        9.62      4.69 o 
   4   8   1      293.35      346.65     23.25 o 
   5   8   1      121.44      117.82     12.32 o 
   6   8   1       63.74       72.18     11.52 o 
   7   8   1      282.93      243.67     20.41 o 
   8   8   1        6.47        9.10      8.31 o 
   9   8   1       43.08       57.30     14.92 o 
  -9   9   1       59.30       64.37     38.45 o 
  -8   9   1       10.02       25.62     12.77 o 
  -7   9   1        9.97       23.81     10.98 o 
  -6   9   1       36.79       54.01     13.94 o 
  -5   9   1        9.59       10.09      8.00 o 
  -4   9   1       12.52       -1.38      6.10 o 
  -3   9   1       13.12       14.47      9.26 o 
  -2   9   1       74.07       84.92      8.83 o 
  -1   9   1       55.76       67.86      7.83 o 
   0   9   1      211.08      180.86     30.56 o 
   1   9   1       34.31       44.94     12.86 o 
   2   9   1        3.66        6.78      7.93 o 
   3   9   1       55.33       74.45     10.81 o 
   4   9   1        5.84        1.86      7.21 o 
   5   9   1        6.59       -3.24      7.13 o 
   6   9   1       15.16       13.57      9.00 o 
   7   9   1        1.86        1.71      7.58 o 
   8   9   1       77.07       81.69     24.29 o 
  -7  10   1       13.61       25.92     11.67 o 
  -6  10   1        0.14       11.76      9.56 o 
  -5  10   1       47.63       32.64     11.17 o 
  -4  10   1        0.63       -7.10      8.61 o 
  -3  10   1        0.00        8.91      7.21 o 
  -2  10   1        1.25        0.69      8.44 o 
  -1  10   1       31.78       34.30      9.36 o 
   0  10   1       62.72       60.72     10.98 o 
   1  10   1       13.22        0.85      7.06 o 
   2  10   1       17.87       19.03     11.59 o 
   3  10   1        2.25       17.89      9.08 o 
   4  10   1       27.98       24.41      9.98 o 
   5  10   1        1.63       10.62      9.87 o 
   6  10   1        0.08        3.27      8.94 o 
  -4  11   1       38.04       29.44     18.15 o 
  -3  11   1       42.98       36.54     15.02 o 
  -2  11   1        2.55       21.24     13.66 o 
  -1  11   1       92.14       92.39     19.79 o 
   0  11   1        3.64      -10.75     16.81 o 
   1  11   1       31.58       45.13     15.21 o 
   2  11   1        0.03       -4.74     11.65 o 
   3  11   1       83.06       83.65     24.52 o 
 -14   0   2       17.51       12.68     23.77 o 
 -13   0   2       88.16       81.56     18.03 o 
 -12   0   2      234.76      210.38     55.01 o 
 -11   0   2      720.41      666.76     27.17 o 
 -10   0   2     1752.44     1786.42     58.09 o 
  -9   0   2       57.38       57.14      6.02 o 
  -8   0   2     1362.53     1395.67     40.10 o 
  -7   0   2       31.50       19.10      5.07 o 
  -6   0   2     1081.79     1328.21     31.23 o 
  -5   0   2     1752.79     1656.91     34.00 o 
  -4   0   2      121.82      121.12      7.14 o 
  -3   0   2     9829.32     9252.03    177.46 o 
  -2   0   2      181.36      140.77      3.12 o 
  -1   0   2    20142.13    16499.54    154.66 o 
   0   0   2      330.70      383.18      8.08 o 
   1   0   2     2578.01     2409.95     42.00 o 
   2   0   2    14854.48    14548.74    252.87 o 
   3   0   2    16131.77    16664.65    433.90 o 
   4   0   2     1513.46     1332.64     30.09 o 
   5   0   2     4410.18     4840.99    116.97 o 
   6   0   2      158.81      128.29      7.61 o 
   7   0   2      507.04      477.59     17.58 o 
   8   0   2     1345.41     1407.46     48.06 o 
   9   0   2        5.21        8.58      5.75 o 
  10   0   2       58.40       65.22      9.77 o 
  11   0   2      502.35      480.04     37.87 o 
  12   0   2       83.00       88.73     18.98 o 
  13   0   2       77.70       96.66     21.67 o 
 -14   1   2       41.07       45.01     14.60 o 
 -13   1   2       80.94       81.55     11.61 o 
 -12   1   2        8.04       17.56      5.83 o 
 -11   1   2       35.26       45.17      9.58 o 
 -10   1   2       71.45       72.61      6.07 o 
  -9   1   2       43.29       45.21      5.55 o 
  -8   1   2       47.54       47.70      3.52 o 
  -7   1   2      185.67      186.20      5.19 o 
  -6   1   2      100.04       79.56      4.68 o 
  -5   1   2     1217.77     1376.19     21.30 o 
  -4   1   2      200.17      155.33      4.05 o 
  -3   1   2      166.26      140.12      3.50 o 
  -2   1   2     3642.30     3561.06     35.05 o 
  -1   1   2     3235.80     2873.57     27.00 o 
   0   1   2      466.54      403.87     11.28 o 
   1   1   2     3509.28     3623.87     36.75 o 
   2   1   2       58.38       56.82      2.88 o 
   3   1   2      858.48      797.27     27.63 o 
   4   1   2      199.82      207.35      5.89 o 
   5   1   2     1975.39     2090.51     41.34 o 
   6   1   2        5.80       -1.20      2.84 o 
   7   1   2     1052.53     1038.87     27.21 o 
   8   1   2        6.63       28.91      8.33 o 
   9   1   2      197.10      180.00      8.93 o 
  10   1   2      117.65      119.15      8.54 o 
  11   1   2        1.33       14.74      7.47 o 
  12   1   2       56.76       46.36     10.16 o 
  13   1   2        7.56        7.08     11.20 o 
 -14   2   2       24.45       30.26     13.55 o 
 -13   2   2        1.50        3.44      5.97 o 
 -12   2   2       87.23       90.29      9.13 o 
 -11   2   2       13.18       16.61      6.80 o 
 -10   2   2       20.79       31.08      9.93 o 
  -9   2   2      112.19      133.48      7.58 o 
  -8   2   2      634.22      624.35     17.10 o 
  -7   2   2      137.23      156.73     10.91 o 
  -6   2   2      308.38      292.20     11.19 o 
  -5   2   2     3411.76     3659.49     61.72 o 
  -4   2   2       34.71       41.28      2.24 o 
  -3   2   2     4115.71     4005.38     57.32 o 
  -2   2   2     1942.27     1846.46     23.85 o 
  -1   2   2     5442.38     5717.83     66.83 o 
   0   2   2      420.73      396.18      5.86 o 
   1   2   2       25.45       31.80      2.03 o 
   2   2   2      355.71      383.31      7.40 o 
   3   2   2       23.66       31.95      2.71 o 
   4   2   2      910.99      925.92     16.39 o 
   5   2   2      164.62      155.54      5.33 o 
   6   2   2        7.00       15.83      3.83 o 
   7   2   2      818.67      869.35     20.76 o 
   8   2   2       29.07       31.22      5.99 o 
   9   2   2       48.70       49.89      5.35 o 
  10   2   2      199.28      196.79     12.95 o 
  11   2   2        0.76        1.24      6.18 o 
  12   2   2        1.25        0.91      6.85 o 
  13   2   2        1.81        2.81     12.81 o 
 -14   3   2       11.99        8.58     10.66 o 
 -13   3   2      195.98      193.67     19.00 o 
 -12   3   2        0.26       -0.96      6.10 o 
 -11   3   2      256.94      323.70     19.70 o 
 -10   3   2      155.63      151.01      8.70 o 
  -9   3   2      460.37      442.04     18.33 o 
  -8   3   2      563.41      576.33     16.21 o 
  -7   3   2       47.53       46.77      3.56 o 
  -6   3   2      202.99      186.08      6.70 o 
  -5   3   2       66.31       42.11      3.99 o 
  -4   3   2      192.36      173.76     10.91 o 
  -3   3   2       21.49       24.94      2.63 o 
  -2   3   2      427.22      393.16      5.81 o 
  -1   3   2     1388.91     1508.62     20.74 o 
   0   3   2        0.81        0.94      1.92 o 
   1   3   2      133.87       98.73      4.47 o 
   2   3   2      316.37      325.10     10.76 o 
   3   3   2       45.62       39.56      3.95 o 
   4   3   2        1.35        4.67      2.34 o 
   5   3   2      369.63      359.65     13.13 o 
   6   3   2       16.63       25.54      5.24 o 
   7   3   2      930.12      895.65     21.61 o 
   8   3   2       58.95       70.79      5.05 o 
   9   3   2       20.84       44.88      6.80 o 
  10   3   2      244.39      286.81     16.00 o 
  11   3   2       21.86       32.90     10.02 o 
  12   3   2      228.21      231.24     25.22 o 
  13   3   2       97.26      100.37     18.27 o 
 -14   4   2       19.25       31.03     19.97 o 
 -13   4   2        8.47       18.22     11.16 o 
 -12   4   2      249.04      250.10     20.63 o 
 -11   4   2       47.03       48.86     16.20 o 
 -10   4   2      271.17      275.85     23.01 o 
  -9   4   2      107.84       92.15      9.62 o 
  -8   4   2      207.92      209.87     13.28 o 
  -7   4   2      406.93      399.84     16.41 o 
  -6   4   2       11.32       14.02      4.32 o 
  -5   4   2       51.68       41.50      5.40 o 
  -4   4   2      635.94      622.68     22.90 o 
  -3   4   2     1231.38     1193.98     22.54 o 
  -2   4   2     1201.49     1205.35     29.48 o 
  -1   4   2      422.43      397.59     10.11 o 
   0   4   2      237.25      220.36      6.49 o 
   1   4   2       44.85       41.59      2.73 o 
   2   4   2      785.84      733.08     15.32 o 
   3   4   2        7.14       10.16      2.26 o 
   4   4   2      108.48      104.69      4.26 o 
   5   4   2      422.43      427.96     11.35 o 
   6   4   2      680.00      675.54     15.90 o 
   7   4   2       43.53       53.46      5.66 o 
   8   4   2       71.22       61.33      6.55 o 
   9   4   2      109.73      112.71     11.65 o 
  10   4   2        9.91       26.72     10.47 o 
  11   4   2      115.04      126.29     16.31 o 
  12   4   2       86.98       77.64     14.87 o 
 -13   5   2        5.30        6.06     17.51 o 
 -12   5   2       55.48       86.25     18.79 o 
 -11   5   2        0.43       -6.24      7.91 o 
 -10   5   2      137.34      115.58     12.39 o 
  -9   5   2       32.20       31.66      9.26 o 
  -8   5   2       18.38       13.83      7.88 o 
  -7   5   2        0.45       20.27      9.01 o 
  -6   5   2       25.30       40.19      7.02 o 
  -5   5   2        1.29       18.29      7.27 o 
  -4   5   2      908.26      849.13     18.62 o 
  -3   5   2      125.01      101.52      4.97 o 
  -2   5   2      310.89      311.49      9.88 o 
  -1   5   2      251.73      260.82     10.25 o 
   0   5   2        9.94       15.10      3.61 o 
   1   5   2      255.14      240.92      6.93 o 
   2   5   2      292.05      297.31      7.92 o 
   3   5   2       68.31       80.82      6.98 o 
   4   5   2      178.01      166.24      5.94 o 
   5   5   2        1.85        0.93      2.50 o 
   6   5   2        7.01        7.02      3.38 o 
   7   5   2        0.78       -2.59      4.96 o 
   8   5   2        0.14        1.85      5.83 o 
   9   5   2        7.01       11.65      7.13 o 
  10   5   2        7.71        2.11      7.27 o 
  11   5   2        7.29       32.18     10.58 o 
  12   5   2        5.75       15.20     12.64 o 
 -12   6   2      234.76      255.56     22.91 o 
 -11   6   2       16.47       13.33      8.47 o 
 -10   6   2       58.67       73.71     12.28 o 
  -9   6   2        0.79       -1.42      5.95 o 
  -8   6   2      328.98      340.35     20.18 o 
  -7   6   2        0.04        6.90      5.58 o 
  -6   6   2      375.26      380.70     18.53 o 
  -5   6   2      669.87      672.10     25.20 o 
  -4   6   2      190.03      188.80     18.95 o 
  -3   6   2     3234.36     3073.63     71.47 o 
  -2   6   2      432.92      395.63     17.52 o 
  -1   6   2      198.34      190.56      6.62 o 
   0   6   2      225.66      228.26      7.53 o 
   1   6   2       53.96       64.51      4.40 o 
   2   6   2       12.47        8.80      5.64 o 
   3   6   2       38.14       44.46      3.82 o 
   4   6   2      338.91      330.93     12.65 o 
   5   6   2      236.87      246.39     11.12 o 
   6   6   2      762.60      775.17     31.90 o 
   7   6   2      203.82      212.02     15.81 o 
   8   6   2        1.34       -2.37      5.88 o 
   9   6   2       79.31       80.27     12.63 o 
  10   6   2       15.34       44.51     12.97 o 
  11   6   2        0.43       17.24     10.33 o 
 -11   7   2       98.16      124.92     16.39 o 
 -10   7   2       29.86       31.19     10.06 o 
  -9   7   2      206.73      188.28     15.01 o 
  -8   7   2      100.92      102.62     11.74 o 
  -7   7   2      405.35      352.93     20.77 o 
  -6   7   2      150.34      135.02     11.88 o 
  -5   7   2        0.14        9.75     10.95 o 
  -4   7   2      888.93      847.07     26.08 o 
  -3   7   2       81.56       76.48      9.04 o 
  -2   7   2      373.26      346.23     13.12 o 
  -1   7   2        1.22        2.88      3.09 o 
   0   7   2      289.97      286.49      9.91 o 
   1   7   2      169.03      152.19      6.99 o 
   2   7   2        7.23        8.21      3.34 o 
   3   7   2      179.65      191.61     14.61 o 
   4   7   2      183.54      157.52     10.32 o 
   5   7   2       72.55       98.64     11.03 o 
   6   7   2      174.28      182.96     19.63 o 
   7   7   2       36.30       39.08     11.61 o 
   8   7   2       45.87       43.19     10.80 o 
   9   7   2        0.40        0.51      8.47 o 
  10   7   2       33.55       25.67     11.91 o 
 -10   8   2       17.09       17.74     11.09 o 
  -9   8   2        4.61        8.71      8.42 o 
  -8   8   2       34.05       26.84      9.60 o 
  -7   8   2       22.70       25.80     12.68 o 
  -6   8   2        1.21       12.61      7.53 o 
  -5   8   2       32.34       41.48      9.20 o 
  -4   8   2       44.41       43.93      8.15 o 
  -3   8   2        5.67        4.80      5.23 o 
  -2   8   2        1.82        8.72      6.39 o 
  -1   8   2       34.74       56.48     14.52 o 
   0   8   2       52.38       47.83     10.39 o 
   1   8   2       40.19       58.43     13.14 o 
   2   8   2        8.15       21.68      5.77 o 
   3   8   2      216.83      208.07     15.04 o 
   4   8   2        3.31       14.88      7.41 o 
   5   8   2      126.15      118.29     13.23 o 
   6   8   2       20.74       18.40      8.14 o 
   7   8   2        0.84        3.96      6.87 o 
   8   8   2        6.52       11.03      9.67 o 
   9   8   2        0.68        4.68      9.53 o 
  -9   9   2        3.96       -6.97     11.91 o 
  -8   9   2       15.22       14.31      9.88 o 
  -7   9   2       41.66       75.06     13.77 o 
  -6   9   2        0.03        7.61      6.87 o 
  -5   9   2       14.97       24.17      8.38 o 
  -4   9   2      101.24       92.01     13.98 o 
  -3   9   2       36.74       45.06     10.08 o 
  -2   9   2       87.86       98.12      9.53 o 
  -1   9   2      204.86      210.94     13.36 o 
   0   9   2       65.53       63.62     10.29 o 
   1   9   2      115.11      113.40     10.43 o 
   2   9   2       33.60       57.73     16.89 o 
   3   9   2       70.04       90.04     11.48 o 
   4   9   2        3.85       10.12      7.50 o 
   5   9   2      135.30      126.26     15.43 o 
   6   9   2       40.12       43.40     11.69 o 
   7   9   2       43.01       30.07     11.91 o 
  -7  10   2       24.32       23.55     11.12 o 
  -6  10   2        7.31       18.64     10.13 o 
  -5  10   2       44.91       37.19     21.46 o 
  -4  10   2        1.86       -1.39      8.80 o 
  -3  10   2       18.84       18.27      9.65 o 
  -2  10   2       45.41       42.22     19.14 o 
  -1  10   2       13.95       25.19      9.77 o 
   0  10   2        2.68       20.96     10.25 o 
   1  10   2        1.82        2.53      6.98 o 
   2  10   2       61.18       63.60     14.89 o 
   3  10   2       28.77       13.26     11.48 o 
   4  10   2       50.45       48.25     12.82 o 
   5  10   2        0.30        7.16      9.75 o 
  -4  11   2       16.74       67.01     41.40 o 
  -3  11   2        0.25        8.16     11.74 o 
  -2  11   2       18.58       35.44     17.53 o 
  -1  11   2        3.68       11.64     12.87 o 
   0  11   2        4.03        2.79     17.92 o 
   1  11   2       33.13       49.91     17.07 o 
   2  11   2        0.07       -2.03     11.39 o 
 -15   1   3        2.04        3.17     10.82 o 
 -14   1   3      130.76      150.90     18.52 o 
 -13   1   3       14.10        7.41      7.41 o 
 -12   1   3       44.86       46.96      7.55 o 
 -11   1   3      343.58      321.00     13.95 o 
 -10   1   3        7.27        2.27      4.41 o 
  -9   1   3     1025.95     1028.74     22.63 o 
  -8   1   3       45.43       53.44      4.48 o 
  -7   1   3       64.93       44.98      3.06 o 
  -6   1   3     1351.90     1386.36     24.48 o 
  -5   1   3      693.21      705.33     12.72 o 
  -4   1   3      776.48      732.77     16.34 o 
  -3   1   3       23.73       27.10      1.62 o 
  -2   1   3     1245.07     1271.92     30.57 o 
  -1   1   3     2836.53     2788.18     30.54 o 
   0   1   3     1803.95     1728.72     22.94 o 
   1   1   3      781.49      918.84     17.17 o 
   2   1   3      188.25      258.95      5.06 o 
   3   1   3     3057.34     3199.61     48.45 o 
   4   1   3        8.06       18.90      3.34 o 
   5   1   3       87.36       86.67      4.49 o 
   6   1   3        5.53        9.63      2.82 o 
   7   1   3      243.81      220.32      8.39 o 
   8   1   3        3.27       -1.08      3.05 o 
   9   1   3        0.59        2.26      3.78 o 
  10   1   3      223.64      193.59     11.38 o 
  11   1   3        4.51        3.59      5.73 o 
  12   1   3      142.06      157.31     16.83 o 
 -14   2   3       18.23       17.62     12.10 o 
 -13   2   3      173.05      178.69     22.99 o 
 -12   2   3       10.76       14.52     11.00 o 
 -11   2   3      191.95      188.93     17.92 o 
 -10   2   3      490.11      469.31     16.89 o 
  -9   2   3      127.73      121.38      8.98 o 
  -8   2   3       45.68       40.17      6.03 o 
  -7   2   3      701.48      756.31     17.74 o 
  -6   2   3       88.63       96.16      4.65 o 
  -5   2   3     1053.57     1051.46     12.88 o 
  -4   2   3       79.49       98.25      5.63 o 
  -3   2   3      224.86      269.73      7.10 o 
  -2   2   3     1234.11     1315.18     17.32 o 
  -1   2   3      991.96      867.43     25.72 o 
   0   2   3      609.46      539.20      9.18 o 
   1   2   3     1032.00      996.55     25.03 o 
   2   2   3     4206.23     3993.83     94.77 o 
   3   2   3       85.55      122.23      4.56 o 
   4   2   3     3430.70     3591.79     62.60 o 
   5   2   3        0.01        1.75      2.13 o 
   6   2   3      998.98     1010.29     26.09 o 
   7   2   3       31.83       38.16      4.30 o 
   8   2   3      157.06      147.25      8.11 o 
   9   2   3      251.19      234.65     10.94 o 
  10   2   3      277.45      246.36     19.16 o 
  11   2   3      469.16      464.12     26.93 o 
  12   2   3        0.51       -8.46      8.46 o 
 -14   3   3       35.13       26.25     14.06 o 
 -13   3   3        0.11        0.15      7.03 o 
 -12   3   3       50.04       48.98     12.36 o 
 -11   3   3        2.18       13.49      6.97 o 
 -10   3   3        3.53        8.74      4.18 o 
  -9   3   3        1.96        1.14      2.76 o 
  -8   3   3      235.36      209.91     17.29 o 
  -7   3   3      108.52      115.71      4.95 o 
  -6   3   3       19.26       22.42      4.27 o 
  -5   3   3       15.33       15.23      3.05 o 
  -4   3   3       10.32        7.33      2.29 o 
  -3   3   3      887.81      918.44     15.32 o 
  -2   3   3       34.76       27.19      1.85 o 
  -1   3   3      219.19      231.53      5.14 o 
   0   3   3       86.65      107.31      3.93 o 
   1   3   3      524.51      575.06     16.66 o 
   2   3   3      317.34      314.72      9.99 o 
   3   3   3      405.11      410.11     13.28 o 
   4   3   3      107.39      103.67      7.27 o 
   5   3   3      291.81      284.03      8.27 o 
   6   3   3      352.28      347.70     10.58 o 
   7   3   3        0.82        0.42      3.24 o 
   8   3   3       50.22       49.09      5.11 o 
   9   3   3      113.28      123.44     10.10 o 
  10   3   3       37.46       46.23     11.46 o 
  11   3   3        2.54        1.87      7.05 o 
  12   3   3       13.65       12.96      9.68 o 
 -14   4   3      134.41      126.91     18.99 o 
 -13   4   3        2.86       19.67      9.62 o 
 -12   4   3      255.37      268.87     20.73 o 
 -11   4   3       56.65       75.36     14.64 o 
 -10   4   3      258.91      230.31     15.33 o 
  -9   4   3       25.68       24.41      6.92 o 
  -8   4   3        0.15       -0.11      5.59 o 
  -7   4   3       82.24       98.82      8.19 o 
  -6   4   3      499.47      554.25     23.15 o 
  -5   4   3      505.74      556.97     17.75 o 
  -4   4   3     1454.71     1475.09     27.31 o 
  -3   4   3     4163.54     4154.20     58.43 o 
  -2   4   3      356.57      392.20     13.55 o 
  -1   4   3      214.11      221.45      7.77 o 
   0   4   3      785.09      844.23     15.78 o 
   1   4   3       50.13       61.79      3.48 o 
   2   4   3      345.30      363.42      8.93 o 
   3   4   3      612.19      596.59     15.16 o 
   4   4   3      131.98      146.36      6.00 o 
   5   4   3      154.26      152.46      7.28 o 
   6   4   3      579.23      566.05     15.61 o 
   7   4   3        9.60        4.71      3.75 o 
   8   4   3        9.27       15.94      5.08 o 
   9   4   3      195.89      196.91     12.48 o 
  10   4   3       29.62       24.97      9.00 o 
  11   4   3       17.99       24.62      9.57 o 
  12   4   3       20.32       19.27     12.94 o 
 -13   5   3       65.55       57.44     12.95 o 
 -12   5   3       51.53       57.97     11.93 o 
 -11   5   3      150.89      184.25     15.42 o 
 -10   5   3        0.24        1.74      9.26 o 
  -9   5   3      462.00      416.43     22.91 o 
  -8   5   3        0.64       10.83      5.98 o 
  -7   5   3      714.64      703.19     26.71 o 
  -6   5   3      521.46      554.96     21.19 o 
  -5   5   3      258.31      265.53     15.70 o 
  -4   5   3     1098.12     1025.78     22.97 o 
  -3   5   3      213.52      196.62      7.14 o 
  -2   5   3      142.44      126.73      5.63 o 
  -1   5   3       17.10       23.38      4.61 o 
   0   5   3      930.76      943.38     19.52 o 
   1   5   3      166.29      159.20      5.75 o 
   2   5   3       49.45       68.34      5.41 o 
   3   5   3      283.88      265.44     10.56 o 
   4   5   3        2.06        1.49      2.72 o 
   5   5   3     1046.90     1064.27     25.93 o 
   6   5   3       27.43       21.48      3.67 o 
   7   5   3       18.65       16.20      5.49 o 
   8   5   3      175.16      171.33     18.87 o 
   9   5   3       29.51       36.71      9.68 o 
  10   5   3      123.61      107.79     14.68 o 
  11   5   3        0.86        5.54      8.22 o 
 -13   6   3        8.52       17.61     17.26 o 
 -12   6   3        9.83       34.26     11.29 o 
 -11   6   3        1.85       22.03      9.24 o 
 -10   6   3       52.19       66.96     11.25 o 
  -9   6   3       81.46       82.81     11.69 o 
  -8   6   3      471.68      475.29     24.83 o 
  -7   6   3       63.86       63.09      8.51 o 
  -6   6   3       97.74      103.69     12.06 o 
  -5   6   3      294.69      261.54     16.53 o 
  -4   6   3      653.99      618.82     21.99 o 
  -3   6   3       33.96       49.19      5.97 o 
  -2   6   3       12.23       17.81      2.99 o 
  -1   6   3       70.25       57.82      6.15 o 
   0   6   3       81.04       83.67      5.55 o 
   1   6   3      189.41      177.92      6.78 o 
   2   6   3        0.23       22.08      8.19 o 
   3   6   3        0.24        3.00      4.14 o 
   4   6   3       30.64       34.82      4.70 o 
   5   6   3       66.45       75.35      6.90 o 
   6   6   3       55.53       78.62     10.13 o 
   7   6   3        0.28       11.40      9.65 o 
   8   6   3        0.22       -4.84      7.04 o 
   9   6   3       19.11       41.32     10.71 o 
  10   6   3        2.00        5.75      8.25 o 
 -12   7   3        2.22       35.14     20.94 o 
 -11   7   3       33.65       17.08     10.24 o 
 -10   7   3        2.89       -7.38      7.38 o 
  -9   7   3       97.61      113.14     13.58 o 
  -8   7   3        2.34        6.73      7.20 o 
  -7   7   3       33.20       45.18      9.41 o 
  -6   7   3        3.68        0.70      5.52 o 
  -5   7   3       33.52       39.46      9.16 o 
  -4   7   3      375.84      345.02     14.50 o 
  -3   7   3        5.92       11.35      4.27 o 
  -2   7   3      171.30      172.53      7.63 o 
  -1   7   3      129.33      122.70      8.92 o 
   0   7   3       76.14       80.41      7.71 o 
   1   7   3        0.55       -1.57      3.49 o 
   2   7   3        0.05        5.16      3.23 o 
   3   7   3       86.12       90.71      8.14 o 
   4   7   3       42.48       41.45      5.84 o 
   5   7   3      183.00      169.84     14.52 o 
   6   7   3        0.62       -3.18      7.07 o 
   7   7   3       12.13       10.30      7.40 o 
   8   7   3       11.83       18.72      9.16 o 
   9   7   3        2.89        6.59      8.98 o 
 -10   8   3       58.44       48.13     11.04 o 
  -9   8   3        2.41       10.48      9.08 o 
  -8   8   3       81.06       81.29     14.23 o 
  -7   8   3       10.10       12.27      6.96 o 
  -6   8   3       26.99       29.80      8.92 o 
  -5   8   3      401.09      328.40     19.98 o 
  -4   8   3       69.42       68.65      9.64 o 
  -3   8   3      353.45      345.86     19.48 o 
  -2   8   3       44.98       48.14      8.32 o 
  -1   8   3      157.83      163.15      9.30 o 
   0   8   3      113.93      107.50     11.75 o 
   1   8   3       47.54       64.66      8.47 o 
   2   8   3       14.00        7.49      6.05 o 
   3   8   3        1.21       -0.68      5.98 o 
   4   8   3      292.64      316.48     20.65 o 
   5   8   3       44.67       64.12     11.27 o 
   6   8   3      183.90      164.55     15.93 o 
   7   8   3       16.33       14.03      9.11 o 
   8   8   3       36.41       22.73     10.45 o 
  -9   9   3       18.39        3.70      9.19 o 
  -8   9   3        3.48        0.15      8.35 o 
  -7   9   3       23.80       42.87     11.30 o 
  -6   9   3       95.00       87.09     11.75 o 
  -5   9   3       90.39       71.23     11.68 o 
  -4   9   3        2.86        7.65      7.18 o 
  -3   9   3        0.73       -0.36      5.17 o 
  -2   9   3       40.40       54.20      8.02 o 
  -1   9   3        5.17        3.82      4.92 o 
   0   9   3       31.87       70.29     10.57 o 
   1   9   3       22.55       39.63     14.63 o 
   2   9   3      115.52      115.37     11.59 o 
   3   9   3       73.59       90.27     12.07 o 
   4   9   3       26.90       51.71     19.16 o 
   5   9   3       79.77       97.52     14.54 o 
   6   9   3        0.01        2.51      8.51 o 
   7   9   3       44.76       41.95     13.11 o 
  -7  10   3        4.44       14.92     10.09 o 
  -6  10   3       70.61       65.19     14.72 o 
  -5  10   3        6.53        8.09      9.17 o 
  -4  10   3       25.21       16.62      8.89 o 
  -3  10   3        3.80       10.23      9.04 o 
  -2  10   3        9.96       22.91     14.91 o 
  -1  10   3        2.32       14.71     11.69 o 
   0  10   3        5.91       54.29     35.20 o 
   1  10   3        1.32        3.11      8.09 o 
   2  10   3        2.10        3.61      9.67 o 
   3  10   3       37.41       37.33     14.03 o 
   4  10   3       39.20       27.69     13.83 o 
   5  10   3        6.90       71.17     34.51 o 
  -3  11   3        1.65       -1.40     11.63 o 
  -2  11   3      153.51      167.36     25.08 o 
  -1  11   3        2.50       20.54     14.13 o 
   0  11   3       24.61       28.62     20.52 o 
   1  11   3       12.84       16.69     13.75 o 
 -15   0   4       85.86       36.39     29.20 o 
 -14   0   4       50.59       37.82     14.43 o 
 -13   0   4      101.43      154.10     22.61 o 
 -12   0   4       11.71       -8.75     13.12 o 
 -11   0   4      953.93      894.43     33.49 o 
 -10   0   4       30.07       41.28      8.52 o 
  -9   0   4      461.93      437.02     16.50 o 
  -8   0   4     1322.18     1334.03     37.57 o 
  -7   0   4      694.86      774.60     32.41 o 
  -6   0   4      618.15      669.57     30.47 o 
  -5   0   4      390.57      440.57     15.90 o 
  -4   0   4        2.59        5.15      5.40 o 
  -3   0   4     1554.55     1507.14     30.29 o 
  -2   0   4       11.56        6.16      3.68 o 
  -1   0   4    11502.21    10483.08    155.37 o 
   0   0   4     2079.81     2223.92     81.82 o 
   1   0   4     2461.09     2282.22     28.88 o 
   2   0   4    10008.57    10434.01    200.31 o 
   3   0   4     1827.35     1928.98     50.36 o 
   4   0   4     2597.74     2630.61     65.35 o 
   5   0   4      346.89      335.12     14.45 o 
   6   0   4      220.55      229.52     11.64 o 
   7   0   4       20.96       31.65      5.99 o 
   8   0   4      341.80      306.34     18.52 o 
   9   0   4       14.87        9.41      6.52 o 
  10   0   4      277.88      225.39     18.37 o 
  11   0   4      254.95      210.03     20.87 o 
  12   0   4      105.55       92.11     30.47 o 
 -15   1   4        1.09      -12.20     12.20 o 
 -14   1   4       20.62        7.76      9.56 o 
 -13   1   4        2.81        1.76      6.36 o 
 -12   1   4      123.40      150.30     10.77 o 
 -11   1   4      135.32      138.50     13.29 o 
 -10   1   4      181.49      156.91      6.91 o 
  -9   1   4      141.17      134.74      8.68 o 
  -8   1   4       62.24       68.70      3.76 o 
  -7   1   4       47.58       37.35      2.93 o 
  -6   1   4      154.19      145.90      4.94 o 
  -5   1   4        0.23        1.99      2.22 o 
  -4   1   4      158.73      200.81      6.29 o 
  -3   1   4      562.87      578.84      9.18 o 
  -2   1   4      391.77      497.33      7.69 o 
  -1   1   4      727.73      780.00     16.31 o 
   0   1   4      126.46      116.51      4.24 o 
   1   1   4      803.30      883.07     11.49 o 
   2   1   4      319.88      324.44      6.87 o 
   3   1   4      832.53      846.48     15.74 o 
   4   1   4        4.04        3.47      2.45 o 
   5   1   4       64.15       70.16      8.00 o 
   6   1   4        0.03        1.89      3.55 o 
   7   1   4      188.11      198.60      8.40 o 
   8   1   4       67.62       81.61      6.72 o 
   9   1   4      157.74      142.82      9.04 o 
  10   1   4       41.98       47.93      8.79 o 
  11   1   4      105.89       83.36     12.38 o 
  12   1   4      127.93      176.48     56.99 o 
 -15   2   4       25.27       23.61     13.79 o 
 -14   2   4        3.17       12.64     11.65 o 
 -13   2   4       11.67       17.05      7.38 o 
 -12   2   4       81.33      100.53     18.89 o 
 -11   2   4      158.53      131.75      8.77 o 
 -10   2   4       55.21       64.02      6.00 o 
  -9   2   4        7.96       13.51      3.47 o 
  -8   2   4      125.09      122.37     13.27 o 
  -7   2   4       31.61       29.04      3.53 o 
  -6   2   4     2076.34     2217.99     33.41 o 
  -5   2   4      250.27      234.78      5.11 o 
  -4   2   4     2755.33     3079.62     44.65 o 
  -3   2   4     1961.96     2073.88     38.53 o 
  -2   2   4      169.75      178.56     10.39 o 
  -1   2   4      422.95      405.75      8.89 o 
   0   2   4       59.50       66.45      4.42 o 
   1   2   4       15.08       21.59      2.87 o 
   2   2   4      319.71      366.99     10.67 o 
   3   2   4       22.17       27.84      2.31 o 
   4   2   4       41.89       48.78      4.18 o 
   5   2   4       10.77       11.05      2.62 o 
   6   2   4       98.62       92.47      5.31 o 
   7   2   4       68.42       78.94      5.94 o 
   8   2   4       15.28       16.68      4.45 o 
   9   2   4       75.30       62.46      9.61 o 
  10   2   4       40.90       52.54      8.52 o 
  11   2   4       24.02       25.16      7.99 o 
  12   2   4        8.37       40.63     26.94 o 
 -14   3   4       70.44       93.20     19.19 o 
 -13   3   4      115.52      110.89     12.91 o 
 -12   3   4       11.16       19.29      7.84 o 
 -11   3   4      453.36      408.99     20.77 o 
 -10   3   4       78.22       78.49     14.05 o 
  -9   3   4      114.55      143.53      7.96 o 
  -8   3   4      154.93      148.62      8.39 o 
  -7   3   4      726.64      720.04     20.70 o 
  -6   3   4      143.01      153.18      5.10 o 
  -5   3   4       28.38       21.02      2.79 o 
  -4   3   4        3.31        5.16      1.49 o 
  -3   3   4      180.09      184.00      4.47 o 
  -2   3   4      988.84      901.39     15.12 o 
  -1   3   4     1019.71     1098.12     18.54 o 
   0   3   4      131.53       98.70      5.77 o 
   1   3   4       40.44       44.54      4.23 o 
   2   3   4     1588.29     1624.30     33.79 o 
   3   3   4      127.91      143.24      6.92 o 
   4   3   4      983.12      980.76     21.02 o 
   5   3   4      191.06      177.68      7.13 o 
   6   3   4      241.62      231.12     10.42 o 
   7   3   4      124.03      118.95      9.81 o 
   8   3   4        5.81       12.38      5.12 o 
   9   3   4      268.74      257.77     14.87 o 
  10   3   4      153.38      150.31     12.76 o 
  11   3   4       44.43       12.14     11.69 o 
 -14   4   4       10.78       10.60      9.27 o 
 -13   4   4       31.53       25.34      9.52 o 
 -12   4   4       18.62       34.25      9.08 o 
 -11   4   4       94.79      104.38     11.05 o 
 -10   4   4      271.10      263.91     18.55 o 
  -9   4   4        9.94       19.28      6.19 o 
  -8   4   4      534.55      544.76     21.21 o 
  -7   4   4       80.93       82.16      7.30 o 
  -6   4   4      380.82      339.98     13.53 o 
  -5   4   4       56.35       56.28      6.35 o 
  -4   4   4       32.23       34.22      2.16 o 
  -3   4   4       42.82       35.55      4.56 o 
  -2   4   4        9.93       10.40      2.53 o 
  -1   4   4      488.76      494.83     11.55 o 
   0   4   4       41.46       53.68      6.17 o 
   1   4   4      691.17      714.29     15.39 o 
   2   4   4      179.71      188.49      6.27 o 
   3   4   4      148.32      146.45      6.02 o 
   4   4   4      151.44      145.49      8.98 o 
   5   4   4       93.46      104.21      9.34 o 
   6   4   4        1.28        6.67      4.76 o 
   7   4   4       56.29       63.56      5.51 o 
   8   4   4      252.00      253.06     13.65 o 
   9   4   4       12.70       18.26      6.21 o 
  10   4   4      118.53      102.01     13.68 o 
  11   4   4       60.40       85.93     17.49 o 
 -13   5   4       46.42       62.15     12.58 o 
 -12   5   4       16.71       14.88     14.94 o 
 -11   5   4       44.71       40.14     11.34 o 
 -10   5   4        0.01        8.01      7.16 o 
  -9   5   4      111.74       91.29      9.97 o 
  -8   5   4       57.03       52.27      7.69 o 
  -7   5   4       52.12       67.88      8.39 o 
  -6   5   4        8.95       20.99      6.43 o 
  -5   5   4       20.95       32.57      9.24 o 
  -4   5   4      104.83      104.43      5.88 o 
  -3   5   4        0.66        3.31      1.80 o 
  -2   5   4        6.77        6.03      2.85 o 
  -1   5   4      154.60      145.94      5.73 o 
   0   5   4      437.86      468.50     12.08 o 
   1   5   4       18.13        9.93      3.00 o 
   2   5   4       18.48       18.91      4.42 o 
   3   5   4      103.12       98.27      7.39 o 
   4   5   4       88.89       96.85      7.76 o 
   5   5   4      109.53      109.54      6.73 o 
   6   5   4      309.89      287.04     11.29 o 
   7   5   4        3.43        7.41      4.74 o 
   8   5   4        1.78       10.55      5.54 o 
   9   5   4        0.28       12.83     12.62 o 
  10   5   4        7.49       24.07      9.94 o 
 -13   6   4      168.09      184.30     25.15 o 
 -12   6   4      135.21      137.63     16.36 o 
 -11   6   4       83.79       91.58     13.72 o 
 -10   6   4       96.32       95.82     11.32 o 
  -9   6   4        8.17        4.31      6.44 o 
  -8   6   4      126.49      119.91     10.72 o 
  -7   6   4        0.14        9.57      6.18 o 
  -6   6   4      561.62      567.81     25.06 o 
  -5   6   4      418.42      392.79     23.99 o 
  -4   6   4     1081.05     1010.10     27.28 o 
  -3   6   4      701.51      691.80     31.34 o 
  -2   6   4       16.04       19.62      6.67 o 
  -1   6   4      484.13      469.82     14.23 o 
   0   6   4       25.20       24.71      3.84 o 
   1   6   4       21.17       34.55      5.91 o 
   2   6   4       78.93       81.44      5.56 o 
   3   6   4       99.13       99.09      6.99 o 
   4   6   4      234.78      228.95     10.83 o 
   5   6   4      173.73      170.67      9.25 o 
   6   6   4       75.19       84.42      9.82 o 
   7   6   4       91.67      103.03     12.39 o 
   8   6   4       67.10       78.35     12.20 o 
   9   6   4       58.40       55.41     12.40 o 
  10   6   4        1.86       13.39     12.12 o 
 -12   7   4       26.68       29.69     12.29 o 
 -11   7   4        8.20       22.65     10.10 o 
 -10   7   4        9.85        9.75      6.75 o 
  -9   7   4      162.56      143.79     15.09 o 
  -8   7   4       16.76       14.01      7.90 o 
  -7   7   4      353.99      374.29     21.94 o 
  -6   7   4       64.54       89.58     10.86 o 
  -5   7   4      474.20      441.73     21.52 o 
  -4   7   4      288.87      276.65     12.28 o 
  -3   7   4      106.77      103.83      8.84 o 
  -2   7   4      643.42      630.12     17.50 o 
  -1   7   4        6.71        7.00      3.59 o 
   0   7   4      619.09      580.00     17.62 o 
   1   7   4        7.58       16.69      4.23 o 
   2   7   4      140.81      135.74      8.62 o 
   3   7   4      241.06      247.56     11.58 o 
   4   7   4      293.31      286.55     17.79 o 
   5   7   4       16.17       37.69      9.17 o 
   6   7   4        0.64        9.26     10.55 o 
   7   7   4       92.51      111.00     13.74 o 
   8   7   4        7.20        8.07      8.69 o 
   9   7   4       42.11       32.87     14.00 o 
 -11   8   4       23.99       36.17     21.29 o 
 -10   8   4       33.52       32.75     10.73 o 
  -9   8   4        8.36       14.77      9.34 o 
  -8   8   4        9.30        5.60      7.41 o 
  -7   8   4        1.31        0.61      7.35 o 
  -6   8   4       90.38      106.06     11.89 o 
  -5   8   4      176.98      156.63     13.78 o 
  -4   8   4       39.03       34.98      7.80 o 
  -3   8   4        0.02        0.09      3.82 o 
  -2   8   4       10.22       12.61      5.47 o 
  -1   8   4        2.88       -0.56      3.48 o 
   0   8   4       54.93       59.17      6.38 o 
   1   8   4        9.90        5.48      5.10 o 
   2   8   4      126.24      115.62      9.94 o 
   3   8   4       46.60       45.89      8.14 o 
   4   8   4      164.13      145.37     14.77 o 
   5   8   4        1.11        9.56      8.69 o 
   6   8   4        3.94       12.25      8.56 o 
   7   8   4        1.46        3.87     10.38 o 
   8   8   4        4.31       16.61     12.37 o 
  -9   9   4        7.22        2.11      7.96 o 
  -8   9   4       11.45       19.80     10.80 o 
  -7   9   4        0.23       13.51      9.78 o 
  -6   9   4       18.99       17.36      9.11 o 
  -5   9   4       57.56       81.94     12.65 o 
  -4   9   4       72.82       98.53     12.90 o 
  -3   9   4       76.69       76.05      9.08 o 
  -2   9   4        6.92        0.74      4.87 o 
  -1   9   4        0.73       14.18      6.01 o 
   0   9   4       16.33       39.05     14.12 o 
   1   9   4        9.83       11.09      6.66 o 
   2   9   4        1.14        0.34      7.89 o 
   3   9   4      191.48      174.27     16.62 o 
   4   9   4       47.48       63.36     14.37 o 
   5   9   4       72.84       67.22     13.79 o 
   6   9   4        1.99       -6.73     11.24 o 
  -7  10   4       22.72        8.51      9.52 o 
  -6  10   4       38.67       35.53     12.12 o 
  -5  10   4        0.21        1.97     12.89 o 
  -4  10   4        3.41        8.69     10.06 o 
  -3  10   4      110.48       92.32     14.23 o 
  -2  10   4        8.66       17.38     12.47 o 
  -1  10   4       22.92       16.58      9.82 o 
   0  10   4        5.80        9.75     11.79 o 
   1  10   4       31.05       36.51     11.77 o 
   2  10   4       16.61       31.99     13.80 o 
   3  10   4       95.85      111.34     18.82 o 
   4  10   4       25.57        9.58     12.11 o 
  -3  11   4       14.08       39.78     28.64 o 
  -2  11   4       42.07       50.98     23.42 o 
  -1  11   4        0.17       -9.74     16.61 o 
   0  11   4       11.27       11.63     18.35 o 
 -15   1   5       17.81       13.89     14.88 o 
 -14   1   5       67.93       74.33     19.49 o 
 -13   1   5       21.92       27.38      8.09 o 
 -12   1   5      656.50      648.70     28.81 o 
 -11   1   5        0.76        3.67      4.21 o 
 -10   1   5      265.76      268.72     10.83 o 
  -9   1   5      557.61      566.73     17.13 o 
  -8   1   5      221.04      206.30      8.27 o 
  -7   1   5     1096.27     1073.16     20.43 o 
  -6   1   5      192.56      184.75      5.89 o 
  -5   1   5      281.51      263.44      7.33 o 
  -4   1   5      992.63     1008.78     16.82 o 
  -3   1   5      240.32      246.64      8.80 o 
  -2   1   5       10.64        5.32      2.19 o 
  -1   1   5      823.36      920.43     28.28 o 
   0   1   5      648.67      634.47     17.65 o 
   1   1   5     1001.91     1088.12     13.78 o 
   2   1   5     1084.02     1108.51     27.03 o 
   3   1   5      107.12       94.78      3.57 o 
   4   1   5       11.70        2.31      1.95 o 
   5   1   5      217.15      239.77      7.59 o 
   6   1   5        1.44        1.59      3.13 o 
   7   1   5       51.62       78.52      6.83 o 
   8   1   5        0.19       -2.53      3.67 o 
   9   1   5       42.37       64.00      7.82 o 
  10   1   5       60.89       50.85      9.29 o 
  11   1   5      269.64      259.00     26.41 o 
 -15   2   5       51.43       61.78     21.25 o 
 -14   2   5       14.32       27.74     13.19 o 
 -13   2   5      125.97      123.96     17.89 o 
 -12   2   5        3.71        4.37      4.90 o 
 -11   2   5      512.93      494.50     18.57 o 
 -10   2   5       61.03       75.16      6.45 o 
  -9   2   5      233.27      222.39     12.97 o 
  -8   2   5      640.24      612.58     32.75 o 
  -7   2   5        9.70       11.54      2.94 o 
  -6   2   5       56.03       56.14      3.01 o 
  -5   2   5       29.91       28.98      2.85 o 
  -4   2   5      138.55      137.25      4.69 o 
  -3   2   5       68.77       67.06      5.67 o 
  -2   2   5     2558.43     2615.56     39.61 o 
  -1   2   5       19.24        9.22      2.88 o 
   0   2   5      648.70      633.69     21.27 o 
   1   2   5     3605.20     3673.71     60.38 o 
   2   2   5        8.60        9.66      2.27 o 
   3   2   5      322.96      320.70      8.16 o 
   4   2   5      521.82      472.79     12.27 o 
   5   2   5        4.17        4.15      2.49 o 
   6   2   5      366.95      375.16     12.29 o 
   7   2   5      129.24      111.73      8.22 o 
   8   2   5      328.67      342.91     13.76 o 
   9   2   5        1.13        8.37      4.91 o 
  10   2   5      347.96      378.62     25.82 o 
  11   2   5       44.35       26.20     12.11 o 
 -14   3   5       10.56       14.22     11.20 o 
 -13   3   5       30.34       36.96      9.80 o 
 -12   3   5        8.27       31.00     14.39 o 
 -11   3   5        2.63       -0.86      5.22 o 
 -10   3   5      138.34      126.44     10.78 o 
  -9   3   5        5.49        2.05      4.75 o 
  -8   3   5      281.76      267.82      9.63 o 
  -7   3   5       27.43       35.26      5.77 o 
  -6   3   5        0.02        2.66      1.56 o 
  -5   3   5      489.21      495.43     12.69 o 
  -4   3   5      116.54      131.45      7.30 o 
  -3   3   5      150.12      156.09      4.60 o 
  -2   3   5       46.90       49.40      2.90 o 
  -1   3   5      132.96      148.27      6.83 o 
   0   3   5       27.80       26.89      2.68 o 
   1   3   5       34.72       39.78      2.83 o 
   2   3   5       50.03       56.53      3.44 o 
   3   3   5      157.80      163.66      6.20 o 
   4   3   5       13.70       12.85      3.15 o 
   5   3   5      482.32      480.83     14.95 o 
   6   3   5       54.15       45.80      6.74 o 
   7   3   5      202.52      195.49     12.02 o 
   8   3   5        0.03       -0.99      3.77 o 
   9   3   5       87.65      106.59     18.39 o 
  10   3   5        7.46       32.20     11.37 o 
  11   3   5       13.86       13.34     15.09 o 
 -14   4   5        0.70        3.64      8.31 o 
 -13   4   5      126.61      123.69     14.61 o 
 -12   4   5       51.74       39.04     10.04 o 
 -11   4   5        6.84       20.78      8.73 o 
 -10   4   5        8.69        7.70      5.52 o 
  -9   4   5       19.80       33.01      7.06 o 
  -8   4   5        6.09       18.86     10.14 o 
  -7   4   5       31.72       54.55      7.17 o 
  -6   4   5      573.58      542.53     24.66 o 
  -5   4   5        2.57       21.52      6.79 o 
  -4   4   5      671.84      644.24     28.21 o 
  -3   4   5      277.57      249.35      6.82 o 
  -2   4   5      915.38     1036.19     28.87 o 
  -1   4   5       47.67       36.84      3.26 o 
   0   4   5       73.77       84.83      4.47 o 
   1   4   5      353.73      365.03     10.21 o 
   2   4   5      349.08      358.25     15.81 o 
   3   4   5      503.47      480.22     19.79 o 
   4   4   5       15.65       19.05      3.58 o 
   5   4   5      568.48      521.63     15.95 o 
   6   4   5      431.49      422.96     20.97 o 
   7   4   5        2.14        5.65      4.06 o 
   8   4   5      184.86      189.03     12.51 o 
   9   4   5       75.31       67.92     10.84 o 
  10   4   5       66.84       71.67     26.73 o 
 -13   5   5       17.58       11.93     10.49 o 
 -12   5   5      110.30      108.56     14.70 o 
 -11   5   5       61.96       62.23     11.31 o 
 -10   5   5       61.81       68.96     10.61 o 
  -9   5   5      530.60      524.22     24.61 o 
  -8   5   5       21.74       44.37      7.39 o 
  -7   5   5      400.53      411.04     18.63 o 
  -6   5   5       52.55       69.43     10.62 o 
  -5   5   5     1339.53     1340.75     31.32 o 
  -4   5   5      319.38      294.49      8.03 o 
  -3   5   5     1089.87     1081.74     22.79 o 
  -2   5   5      555.28      547.30     13.86 o 
  -1   5   5      292.39      329.60     10.03 o 
   0   5   5      762.64      792.54     19.25 o 
   1   5   5       29.11       40.61      4.26 o 
   2   5   5      798.19      768.06     24.01 o 
   3   5   5        3.99        4.06      4.97 o 
   4   5   5      235.17      229.82      9.93 o 
   5   5   5        2.69        9.32      4.17 o 
   6   5   5       53.44       72.12      7.23 o 
   7   5   5      106.94       97.08      9.22 o 
   8   5   5        1.87       -5.96      6.34 o 
   9   5   5       76.45       65.92     23.92 o 
  10   5   5       34.02       35.18     28.99 o 
 -13   6   5       44.43       63.12     16.00 o 
 -12   6   5       10.04       19.12      9.74 o 
 -11   6   5       16.91       16.61      8.61 o 
 -10   6   5       93.32       86.95     11.54 o 
  -9   6   5      100.71       93.90     11.25 o 
  -8   6   5      135.64      137.14     12.82 o 
  -7   6   5       70.51       72.68      9.41 o 
  -6   6   5       37.79       57.16     10.02 o 
  -5   6   5      269.75      241.04      9.96 o 
  -4   6   5       58.63       69.15      5.83 o 
  -3   6   5       98.43       74.37      7.16 o 
  -2   6   5        6.59       20.92      4.20 o 
  -1   6   5      398.07      405.82     12.97 o 
   0   6   5       31.99       45.97      4.90 o 
   1   6   5        2.71        6.19      3.67 o 
   2   6   5        1.60        4.32      3.92 o 
   3   6   5       11.77       13.22      4.12 o 
   4   6   5        4.32        3.13      3.76 o 
   5   6   5        7.36       14.11      5.14 o 
   6   6   5       32.04       38.72      8.51 o 
   7   6   5       10.30        4.57     11.08 o 
   8   6   5        6.83       -2.12      6.95 o 
   9   6   5       24.30       15.99     13.73 o 
 -12   7   5       63.40       50.33     13.43 o 
 -11   7   5        0.05       -1.87      7.89 o 
 -10   7   5        0.66        0.39      7.04 o 
  -9   7   5        6.74        1.94      6.82 o 
  -8   7   5        1.07        8.97      7.06 o 
  -7   7   5       22.02       25.41      8.40 o 
  -6   7   5       81.99       97.88     10.71 o 
  -5   7   5      286.27      291.30     17.17 o 
  -4   7   5        1.73        3.36      4.24 o 
  -3   7   5        0.09       10.55      4.37 o 
  -2   7   5       19.78       22.31      5.29 o 
  -1   7   5      148.66      131.79     10.44 o 
   0   7   5       30.73       28.81      5.28 o 
   1   7   5      276.50      260.22     16.89 o 
   2   7   5       16.09        8.36      4.83 o 
   3   7   5      120.70      126.29      9.91 o 
   4   7   5      173.40      172.51     12.59 o 
   5   7   5        1.53       -1.27      6.34 o 
   6   7   5        5.90        4.25      6.95 o 
   7   7   5        4.49        9.29      9.41 o 
   8   7   5       13.03       22.15     11.57 o 
 -11   8   5       31.66       41.67     15.01 o 
 -10   8   5       28.61       16.00      9.74 o 
  -9   8   5       15.86        1.08      7.88 o 
  -8   8   5       65.40       71.28     11.66 o 
  -7   8   5        4.31        2.23      7.14 o 
  -6   8   5      117.75      123.20     13.34 o 
  -5   8   5       50.08       61.68      9.17 o 
  -4   8   5      385.54      343.53     16.67 o 
  -3   8   5       88.71       78.86      8.03 o 
  -2   8   5        0.50       11.00      5.74 o 
  -1   8   5      165.51      157.47     10.02 o 
   0   8   5        2.96       -4.57      4.57 o 
   1   8   5       46.63       43.52      7.28 o 
   2   8   5       26.52       39.39      7.97 o 
   3   8   5      191.60      176.99     13.34 o 
   4   8   5        4.86        4.93      7.20 o 
   5   8   5       68.42       76.07     12.45 o 
   6   8   5       84.56       92.44     15.18 o 
   7   8   5        4.90        5.18      9.91 o 
  -9   9   5        0.88       28.73     11.51 o 
  -8   9   5        4.57        9.94      8.66 o 
  -7   9   5       27.45       17.65     10.29 o 
  -6   9   5       45.45       48.01     11.59 o 
  -5   9   5        0.27       14.71      8.84 o 
  -4   9   5       58.48       62.91     10.93 o 
  -3   9   5      169.81      180.07     15.33 o 
  -2   9   5       30.91       40.33      8.09 o 
  -1   9   5       81.04       85.50      9.84 o 
   0   9   5      104.89      123.91     17.55 o 
   1   9   5        8.32       19.54      8.58 o 
   2   9   5      120.81      129.98     12.81 o 
   3   9   5       19.51       15.49      9.18 o 
   4   9   5        2.43       13.59      9.01 o 
   5   9   5       85.76       79.27     15.33 o 
  -7  10   5       27.02       28.57     18.04 o 
  -6  10   5       17.16       19.11     11.26 o 
  -5  10   5        2.51       19.09      9.87 o 
  -4  10   5       24.27       28.62     10.97 o 
  -3  10   5       58.19       47.35     14.62 o 
  -2  10   5        0.65       -5.58     10.58 o 
  -1  10   5        1.46        9.93      8.13 o 
   0  10   5        0.93       13.52      9.74 o 
   1  10   5        1.82       -7.22     12.57 o 
   2  10   5       40.29       21.40     16.08 o 
   3  10   5       22.08       -3.69     10.94 o 
 -15   0   6      100.53      136.41     40.20 o 
 -14   0   6       35.69       33.39     14.40 o 
 -13   0   6      359.42      368.08     38.16 o 
 -12   0   6      518.73      427.70     30.77 o 
 -11   0   6     1006.86      971.31     36.02 o 
 -10   0   6        0.02        3.42     11.18 o 
  -9   0   6     1390.97     1429.48     45.46 o 
  -8   0   6      596.86      647.34     26.87 o 
  -7   0   6      219.78      216.49     10.22 o 
  -6   0   6     1828.39     1855.53     49.11 o 
  -5   0   6      574.43      622.74     19.83 o 
  -4   0   6     1156.58     1215.96     29.01 o 
  -3   0   6     2583.64     2892.39     62.60 o 
  -2   0   6      973.56      941.10     68.06 o 
  -1   0   6        0.87       12.80      3.89 o 
   0   0   6     1359.93     1376.77     46.11 o 
   1   0   6     1049.85     1106.03     80.05 o 
   2   0   6     1579.65     1448.62     26.23 o 
   3   0   6      113.61       94.82      6.72 o 
   4   0   6     1842.80     1804.08     93.06 o 
   5   0   6       14.10        9.26      3.70 o 
   6   0   6      195.85      236.25     17.35 o 
   7   0   6        0.08        4.82      4.89 o 
   8   0   6       14.49        7.62      6.34 o 
   9   0   6       33.31       38.19     13.74 o 
  10   0   6      255.71      289.53     33.53 o 
  11   0   6        0.19       -9.45     21.30 o 
 -15   1   6       12.65       24.37     17.16 o 
 -14   1   6      122.43      123.54     16.95 o 
 -13   1   6        9.79        7.88      8.90 o 
 -12   1   6       26.18       35.12     12.15 o 
 -11   1   6       46.68       58.77      8.53 o 
 -10   1   6      220.47      203.80      8.43 o 
  -9   1   6       16.69       19.81      5.25 o 
  -8   1   6      107.97      120.44      5.28 o 
  -7   1   6       73.64       82.88      4.36 o 
  -6   1   6        0.30        0.62      2.18 o 
  -5   1   6       35.17       36.74      3.03 o 
  -4   1   6       69.44       72.49      3.39 o 
  -3   1   6        1.29        5.40      2.40 o 
  -2   1   6       72.81       54.32      3.02 o 
  -1   1   6      390.63      431.03      6.25 o 
   0   1   6        6.39        4.23      2.61 o 
   1   1   6      278.74      269.58      7.31 o 
   2   1   6      360.73      327.68      9.07 o 
   3   1   6       21.65       20.92      3.87 o 
   4   1   6      489.09      459.06     13.37 o 
   5   1   6      177.20      166.08      9.50 o 
   6   1   6       97.31       85.27      6.23 o 
   7   1   6       90.84       81.48      6.72 o 
   8   1   6        1.60        5.82      5.78 o 
   9   1   6      174.01      183.29     16.04 o 
  10   1   6        6.93       -1.23      8.43 o 
  11   1   6       31.33       46.69     28.49 o 
 -15   2   6        0.23        4.43     10.64 o 
 -14   2   6        3.49       15.73      9.73 o 
 -13   2   6       76.95       73.07      9.99 o 
 -12   2   6        2.40        1.61      5.17 o 
 -11   2   6       11.66       14.89      5.26 o 
 -10   2   6        0.02        6.64      4.03 o 
  -9   2   6        0.46        4.92      3.33 o 
  -8   2   6      176.70      182.51      6.31 o 
  -7   2   6       23.05       31.98      3.58 o 
  -6   2   6      289.27      308.37      9.16 o 
  -5   2   6       53.28       56.70      3.80 o 
  -4   2   6     3116.61     3294.74     56.83 o 
  -3   2   6      498.68      450.15     10.93 o 
  -2   2   6       74.81       63.31      3.14 o 
  -1   2   6     1486.84     1447.66     22.90 o 
   0   2   6       31.91       42.64      2.48 o 
   1   2   6       82.53       90.74      4.60 o 
   2   2   6       11.95       24.06      3.37 o 
   3   2   6      145.00      150.98      5.91 o 
   4   2   6        4.38       10.20      4.97 o 
   5   2   6      168.57      155.17      6.76 o 
   6   2   6        8.26        9.19      4.46 o 
   7   2   6       54.51       62.53      5.87 o 
   8   2   6       25.35       23.38      6.34 o 
   9   2   6        5.06       10.61      8.61 o 
  10   2   6        0.20       12.80     11.03 o 
 -15   3   6        6.33       -1.31     19.96 o 
 -14   3   6      155.10      145.17     20.41 o 
 -13   3   6       14.92       30.33     14.46 o 
 -12   3   6      117.97      127.50     15.70 o 
 -11   3   6       51.35       57.33      8.52 o 
 -10   3   6      139.48      163.22      9.18 o 
  -9   3   6      118.20      118.57      6.85 o 
  -8   3   6        2.67        5.23      4.51 o 
  -7   3   6      547.76      522.96     11.52 o 
  -6   3   6      106.13       95.46      6.05 o 
  -5   3   6      728.39      733.31     15.14 o 
  -4   3   6       73.60       67.95      3.95 o 
  -3   3   6      262.27      285.97     13.50 o 
  -2   3   6       74.73      113.83      5.04 o 
  -1   3   6      347.91      317.72      7.90 o 
   0   3   6      991.81     1065.80     20.62 o 
   1   3   6      897.10      872.56     17.63 o 
   2   3   6      571.13      573.14     20.93 o 
   3   3   6      110.96      105.02      5.41 o 
   4   3   6      459.37      445.00     12.96 o 
   5   3   6        0.06        0.07      3.41 o 
   6   3   6      174.19      158.81      9.52 o 
   7   3   6       61.23       73.24      7.27 o 
   8   3   6        1.71       -2.16      4.69 o 
   9   3   6      418.53      419.93     32.22 o 
  10   3   6       15.41        3.53     22.01 o 
 -14   4   6       25.00       57.11     16.16 o 
 -13   4   6       68.64       79.01     12.57 o 
 -12   4   6        1.59        3.46      6.91 o 
 -11   4   6      167.85      171.06     13.88 o 
 -10   4   6        9.07       14.71      7.05 o 
  -9   4   6      409.11      396.25     19.60 o 
  -8   4   6       57.26       68.89     11.36 o 
  -7   4   6       79.41       83.27      7.66 o 
  -6   4   6      725.65      700.67     22.35 o 
  -5   4   6        0.48        1.32      2.11 o 
  -4   4   6      159.31      146.82      6.68 o 
  -3   4   6        0.50        8.77      5.35 o 
  -2   4   6      456.62      436.98     10.93 o 
  -1   4   6       40.80       36.22      4.25 o 
   0   4   6      445.61      504.14     17.65 o 
   1   4   6      159.84      166.41      6.57 o 
   2   4   6        2.89        7.36      2.94 o 
   3   4   6      337.54      321.92     10.69 o 
   4   4   6       96.97      108.81      6.38 o 
   5   4   6       98.98      110.48      7.96 o 
   6   4   6        6.16        8.30      5.18 o 
   7   4   6       59.32       48.19      8.48 o 
   8   4   6       18.50       32.01     19.24 o 
   9   4   6       23.09       22.20     15.59 o 
  10   4   6       50.31       40.76     18.70 o 
 -13   5   6        0.55        3.03      8.43 o 
 -12   5   6        0.05       23.69     13.39 o 
 -11   5   6       47.54       61.84     11.29 o 
 -10   5   6       50.23       65.23      9.44 o 
  -9   5   6       27.69       40.24     10.48 o 
  -8   5   6       88.97       82.23      8.40 o 
  -7   5   6       28.05       21.33      6.47 o 
  -6   5   6       95.91      113.91     10.43 o 
  -5   5   6      230.31      203.76      9.49 o 
  -4   5   6       26.11       33.88      5.43 o 
  -3   5   6        3.01        9.97      2.85 o 
  -2   5   6       17.64       31.72      6.15 o 
  -1   5   6       64.70       76.75      5.50 o 
   0   5   6      201.93      202.02      7.97 o 
   1   5   6       31.44       49.65      7.29 o 
   2   5   6       55.27       67.61      5.56 o 
   3   5   6      167.91      180.06      9.05 o 
   4   5   6        1.27       11.10      4.21 o 
   5   5   6       44.69       41.00      5.58 o 
   6   5   6        0.05        2.72      3.92 o 
   7   5   6        0.18       -5.82      5.82 o 
   8   5   6       20.74       23.08     10.09 o 
   9   5   6      110.42      121.91     25.96 o 
 -13   6   6       91.07       68.77     15.21 o 
 -12   6   6        0.38       10.15      9.38 o 
 -11   6   6       14.78       50.18     11.61 o 
 -10   6   6       51.67       69.56     10.96 o 
  -9   6   6       22.79       36.77      8.44 o 
  -8   6   6       15.18       32.12      9.16 o 
  -7   6   6        0.02        0.11      6.36 o 
  -6   6   6      801.99      783.62     32.22 o 
  -5   6   6       66.88       74.67      6.01 o 
  -4   6   6      756.26      729.53     21.68 o 
  -3   6   6      437.52      389.85     12.29 o 
  -2   6   6       68.08       78.43      6.00 o 
  -1   6   6      772.34      776.72     22.18 o 
   0   6   6        0.39        0.18      4.13 o 
   1   6   6      124.58      123.91      8.07 o 
   2   6   6        2.13        5.84      4.55 o 
   3   6   6      326.89      316.85     13.26 o 
   4   6   6       15.58       10.76      4.95 o 
   5   6   6      233.92      229.56     12.00 o 
   6   6   6      107.69      112.90     11.98 o 
   7   6   6       54.92       60.87     12.53 o 
   8   6   6      116.72       91.45     20.16 o 
 -12   7   6       52.02       63.66     19.20 o 
 -11   7   6        1.17       -0.73      7.42 o 
 -10   7   6       92.71       88.85     13.82 o 
  -9   7   6       32.85       37.61      9.34 o 
  -8   7   6       79.93      100.43     12.27 o 
  -7   7   6      109.73      115.75     12.58 o 
  -6   7   6        9.38       14.10      8.63 o 
  -5   7   6      692.86      722.03     31.40 o 
  -4   7   6       51.01       60.18      6.79 o 
  -3   7   6      225.21      233.91     24.89 o 
  -2   7   6      110.21      106.95      7.46 o 
  -1   7   6      404.13      430.50     19.77 o 
   0   7   6      215.37      229.11     11.13 o 
   1   7   6       19.68       33.02      9.75 o 
   2   7   6      120.90      112.93      8.37 o 
   3   7   6       22.61       26.26      5.53 o 
   4   7   6       83.17      111.31     10.61 o 
   5   7   6        4.21       19.04      8.23 o 
   6   7   6       25.31       26.80     13.80 o 
   7   7   6       30.76       31.35     21.92 o 
 -10   8   6        3.55        8.00      8.55 o 
  -9   8   6       16.15       16.33      9.42 o 
  -8   8   6       14.13       27.96      9.54 o 
  -7   8   6        0.16       -1.20      6.99 o 
  -6   8   6       38.36       43.66      9.21 o 
  -5   8   6       37.22       24.08      8.33 o 
  -4   8   6       76.37       97.56     10.29 o 
  -3   8   6       12.63       24.46     10.15 o 
  -2   8   6       17.18       28.23      7.22 o 
  -1   8   6        0.01       -0.13      5.12 o 
   0   8   6        8.15       13.04      5.36 o 
   1   8   6        0.01       13.16      6.25 o 
   2   8   6      109.74      119.87     12.17 o 
   3   8   6        0.08        0.38      5.57 o 
   4   8   6        0.14       -4.83      7.80 o 
   5   8   6      180.58      157.05     17.86 o 
   6   8   6       10.91       28.55     12.89 o 
  -9   9   6       16.50       12.74      9.72 o 
  -8   9   6       10.45       13.42      9.79 o 
  -7   9   6       24.91       18.06     10.29 o 
  -6   9   6       30.26       50.95     11.47 o 
  -5   9   6       72.70       48.50     15.82 o 
  -4   9   6       54.02       60.72     11.22 o 
  -3   9   6        1.37       -1.13      9.24 o 
  -2   9   6       87.79       74.58     10.47 o 
  -1   9   6        0.01        7.91      6.77 o 
   0   9   6       78.07       80.76     13.64 o 
   1   9   6        0.11       -8.82      8.82 o 
   2   9   6      123.04      133.48     14.39 o 
   3   9   6        7.21        9.79      8.48 o 
   4   9   6       54.84       62.74     25.58 o 
  -6  10   6       12.74       14.67     11.16 o 
  -5  10   6        1.78       -0.19      8.11 o 
  -4  10   6       40.27       17.11     10.24 o 
  -3  10   6        1.77       -5.39     10.46 o 
  -2  10   6       10.21       28.39     14.29 o 
  -1  10   6        7.30        5.69      8.86 o 
   0  10   6        2.40       16.16     11.00 o 
   1  10   6       44.72       30.22     15.59 o 
   2  10   6       25.74       18.62     13.80 o 
 -15   1   7      106.13      105.41     23.45 o 
 -14   1   7       78.56       93.16     15.32 o 
 -13   1   7       84.01       66.47      9.51 o 
 -12   1   7      223.44      243.55     14.12 o 
 -11   1   7       30.90       33.22      6.09 o 
 -10   1   7      213.93      211.99      9.03 o 
  -9   1   7      416.32      368.90     11.86 o 
  -8   1   7     1070.52     1045.31     24.37 o 
  -7   1   7      298.44      290.11     11.79 o 
  -6   1   7      270.42      254.99      7.82 o 
  -5   1   7      966.94     1056.78     21.13 o 
  -4   1   7        6.05       -0.54      2.45 o 
  -3   1   7        0.67        0.80      1.54 o 
  -2   1   7     1620.97     1784.38     27.07 o 
  -1   1   7      206.14      196.17      7.88 o 
   0   1   7      309.17      307.78     11.60 o 
   1   1   7       82.49       88.40      6.41 o 
   2   1   7       43.35       42.74      5.42 o 
   3   1   7       40.27       50.16      7.64 o 
   4   1   7        0.87        4.57      2.79 o 
   5   1   7        8.82        9.05      6.05 o 
   6   1   7        2.64       -2.91      6.37 o 
   7   1   7      160.02      190.87     15.40 o 
   8   1   7       68.91      112.28     17.86 o 
   9   1   7       42.90       54.41     12.45 o 
  10   1   7       42.47       42.51     14.58 o 
 -15   2   7       72.54       60.07     17.02 o 
 -14   2   7      101.37      118.18     16.81 o 
 -13   2   7        8.21        9.93      7.93 o 
 -12   2   7      187.16      183.60     24.93 o 
 -11   2   7      104.70      106.86     10.98 o 
 -10   2   7      335.10      296.28     18.08 o 
  -9   2   7      381.55      363.35     12.82 o 
  -8   2   7      548.25      588.14     16.91 o 
  -7   2   7      696.68      687.67     18.27 o 
  -6   2   7      584.26      592.90     14.35 o 
  -5   2   7      217.11      244.55      7.63 o 
  -4   2   7       75.38       98.18      5.92 o 
  -3   2   7     1039.80     1101.58     26.38 o 
  -2   2   7       91.85       76.03      3.51 o 
  -1   2   7      597.54      639.70     11.43 o 
   0   2   7      513.60      525.36     13.08 o 
   1   2   7      661.45      629.35     15.01 o 
   2   2   7      128.60      147.84      9.42 o 
   3   2   7     1898.17     1869.46     43.66 o 
   4   2   7      118.21      130.66      7.30 o 
   5   2   7      263.06      248.42     15.39 o 
   6   2   7       53.46       50.58      7.23 o 
   7   2   7        5.81       29.26     10.93 o 
   8   2   7       64.08       62.02     10.28 o 
   9   2   7      104.62       82.11     37.67 o 
  10   2   7      116.09       95.04     19.78 o 
 -14   3   7        4.26        9.45     10.49 o 
 -13   3   7        1.70       13.07      8.76 o 
 -12   3   7        1.58        0.56      5.84 o 
 -11   3   7        3.81        3.77      6.10 o 
 -10   3   7       21.48       24.43      5.06 o 
  -9   3   7       82.32       81.08      6.38 o 
  -8   3   7       33.23       37.10      6.38 o 
  -7   3   7       73.54       69.94      4.23 o 
  -6   3   7     1008.57      968.20     21.17 o 
  -5   3   7        6.19        6.35      5.53 o 
  -4   3   7      100.48      100.37      4.55 o 
  -3   3   7       77.97       82.01      4.88 o 
  -2   3   7      327.08      336.42     10.02 o 
  -1   3   7        1.95        0.22      3.15 o 
   0   3   7      158.84      150.50      7.78 o 
   1   3   7        0.16        3.46      2.27 o 
   2   3   7      101.94       97.19      6.65 o 
   3   3   7       57.03       60.23     10.73 o 
   4   3   7       68.55       72.95      5.19 o 
   5   3   7        3.74        0.13      3.83 o 
   6   3   7      100.28       96.57      8.25 o 
   7   3   7       12.13       17.44      7.21 o 
   8   3   7        2.93       19.77      8.83 o 
   9   3   7        2.14        2.78      9.61 o 
 -14   4   7       49.41       49.12     13.13 o 
 -13   4   7        8.33        0.74      7.22 o 
 -12   4   7       15.55       25.10     11.20 o 
 -11   4   7        2.52       10.68      9.60 o 
 -10   4   7       96.35       91.18     10.48 o 
  -9   4   7      200.38      188.75     14.68 o 
  -8   4   7       66.34       87.71      9.22 o 
  -7   4   7      238.45      250.67      7.88 o 
  -6   4   7       21.22       30.11      3.65 o 
  -5   4   7      719.24      762.07     23.27 o 
  -4   4   7     1376.11     1438.89     40.50 o 
  -3   4   7        0.01        5.15      2.95 o 
  -2   4   7      968.96      962.75     24.44 o 
  -1   4   7      226.48      223.56     15.43 o 
   0   4   7      254.56      252.61      9.37 o 
   1   4   7      288.31      266.67      9.29 o 
   2   4   7      296.87      300.69     12.22 o 
   3   4   7      115.59      108.41      7.99 o 
   4   4   7      266.60      244.34     13.02 o 
   5   4   7      689.81      664.81     24.48 o 
   6   4   7       12.85       12.46      5.78 o 
   7   4   7      167.30      148.97     14.30 o 
   8   4   7      204.79      188.71     20.85 o 
   9   4   7        3.76       -6.76     13.81 o 
 -13   5   7       36.07       40.62     12.59 o 
 -12   5   7       31.77       33.05     15.11 o 
 -11   5   7        0.02       -0.99      6.09 o 
 -10   5   7      136.00      112.64     12.21 o 
  -9   5   7       10.56       28.09     16.61 o 
  -8   5   7       97.10      104.80     10.57 o 
  -7   5   7      887.78      847.42     32.06 o 
  -6   5   7      297.03      270.06     10.69 o 
  -5   5   7       20.57       17.01      3.14 o 
  -4   5   7        3.19        2.45      3.75 o 
  -3   5   7      257.18      256.96     11.32 o 
  -2   5   7      133.21      137.73      7.07 o 
  -1   5   7      605.88      581.42     17.98 o 
   0   5   7      182.42      197.02     10.49 o 
   1   5   7       91.09       99.28      9.83 o 
   2   5   7      675.93      652.59     19.18 o 
   3   5   7      116.09      122.57      7.90 o 
   4   5   7      135.07      133.05      8.43 o 
   5   5   7       28.64       45.87      8.60 o 
   6   5   7       52.34       66.54     10.23 o 
   7   5   7       35.76       54.00     15.89 o 
   8   5   7      127.49      171.87     31.67 o 
 -13   6   7       20.07       38.23     12.42 o 
 -12   6   7       10.18       13.03     10.00 o 
 -11   6   7       43.52       45.86     16.68 o 
 -10   6   7       13.36       25.36      9.41 o 
  -9   6   7       14.68       17.07      7.43 o 
  -8   6   7       68.29       72.92      9.94 o 
  -7   6   7        0.06       18.71      7.23 o 
  -6   6   7      366.79      353.25     18.84 o 
  -5   6   7       32.85       54.23      7.05 o 
  -4   6   7      176.30      170.63      8.42 o 
  -3   6   7      112.05      114.17      7.05 o 
  -2   6   7      130.47      115.08      9.07 o 
  -1   6   7       16.33       21.53      7.72 o 
   0   6   7       36.60       49.45      5.80 o 
   1   6   7       24.25       35.07      5.37 o 
   2   6   7        0.01       -2.35      4.43 o 
   3   6   7       63.05       62.08      6.77 o 
   4   6   7      164.67      169.86     10.79 o 
   5   6   7        4.56        8.90      6.13 o 
   6   6   7        7.38       23.58     29.93 o 
   7   6   7       26.53       23.48     15.41 o 
 -12   7   7       14.33       14.78     12.16 o 
 -11   7   7       22.64       38.87     22.40 o 
 -10   7   7      135.00      131.74     16.25 o 
  -9   7   7       40.85       46.94     11.31 o 
  -8   7   7       25.32       38.15      9.55 o 
  -7   7   7       24.19       13.66      7.82 o 
  -6   7   7       72.97       76.38     13.03 o 
  -5   7   7        6.30        8.35      6.27 o 
  -4   7   7       50.97       63.05      7.25 o 
  -3   7   7        0.94       -3.30      5.75 o 
  -2   7   7      202.51      187.98     12.71 o 
  -1   7   7       53.62       64.89      7.03 o 
   0   7   7       40.32       55.76      7.09 o 
   1   7   7        2.04       10.76      5.42 o 
   2   7   7       17.53       21.90      5.72 o 
   3   7   7       15.09       26.06      6.50 o 
   4   7   7       67.78       76.95     10.04 o 
   5   7   7       43.82       28.12     10.55 o 
   6   7   7        0.19       -2.10     10.68 o 
 -10   8   7        6.65       17.59     10.79 o 
  -9   8   7       36.65       39.04     12.15 o 
  -8   8   7        8.40       -2.42      7.98 o 
  -7   8   7       90.14       83.66     12.87 o 
  -6   8   7       75.14       74.18     11.34 o 
  -5   8   7      116.61      108.98     13.17 o 
  -4   8   7       81.52       79.97      8.83 o 
  -3   8   7       54.99       49.00      8.02 o 
  -2   8   7      168.39      161.80     13.14 o 
  -1   8   7      136.80      136.99     13.02 o 
   0   8   7        1.14       -0.82      4.67 o 
   1   8   7       34.86       25.02      6.53 o 
   2   8   7        2.05        2.78      5.73 o 
   3   8   7       58.11       43.87      9.23 o 
   4   8   7       61.13       40.75     15.00 o 
   5   8   7       25.96       29.73     30.47 o 
  -8   9   7       10.97        2.49      9.09 o 
  -7   9   7        6.84       11.92     10.06 o 
  -6   9   7       18.42       15.08      9.61 o 
  -5   9   7       12.72       13.92      9.32 o 
  -4   9   7       40.40       63.19     20.52 o 
  -3   9   7       38.79       65.10     20.87 o 
  -2   9   7       62.34       60.26     10.18 o 
  -1   9   7       44.70       51.56     14.88 o 
   0   9   7       11.11       13.85     10.38 o 
   1   9   7       55.56       71.00     13.34 o 
   2   9   7       75.26       70.58     18.46 o 
   3   9   7        5.35       19.42     14.82 o 
  -5  10   7        0.23       12.57     10.57 o 
  -4  10   7       19.82        7.75     11.43 o 
  -3  10   7        0.95        2.03     10.37 o 
  -2  10   7        0.04       -3.11     10.95 o 
  -1  10   7        2.48       18.41     14.04 o 
   0  10   7       20.21       -0.05     10.84 o 
 -15   0   8       10.20        9.03     22.01 o 
 -14   0   8       44.21       63.70     17.81 o 
 -13   0   8        0.90        8.84     22.08 o 
 -12   0   8      282.02      270.84     34.42 o 
 -11   0   8       23.01       12.44      5.74 o 
 -10   0   8        9.13       12.45      5.44 o 
  -9   0   8     3459.52     3613.29    118.04 o 
  -8   0   8        0.01       -5.03      6.14 o 
  -7   0   8     1497.04     1571.07     48.86 o 
  -6   0   8      761.21      753.50     24.76 o 
  -5   0   8      222.12      202.19      9.45 o 
  -4   0   8       16.61        8.77      5.22 o 
  -3   0   8      103.50      127.51      5.75 o 
  -2   0   8      444.28      452.61     21.19 o 
  -1   0   8        1.16       23.38     10.23 o 
   0   0   8      939.93      899.97     38.82 o 
   1   0   8      271.37      275.71     16.58 o 
   2   0   8     1050.26     1033.59     62.28 o 
   3   0   8     1415.85     1424.76     66.43 o 
   4   0   8        0.82        2.94      7.57 o 
   5   0   8       29.69       57.85     13.00 o 
   6   0   8      142.36      142.05     26.45 o 
   7   0   8       30.31       19.38     12.35 o 
   8   0   8        1.50       22.03     21.23 o 
   9   0   8       31.57       24.15     16.21 o 
 -15   1   8       43.20       62.94     29.34 o 
 -14   1   8        4.44       -2.75      9.92 o 
 -13   1   8       74.66       63.90     11.30 o 
 -12   1   8      116.04      124.83     10.36 o 
 -11   1   8        0.13       -3.01      5.11 o 
 -10   1   8      154.29      147.89      7.65 o 
  -9   1   8        1.00       -0.60      3.36 o 
  -8   1   8      728.34      730.56     19.89 o 
  -7   1   8      145.40      166.62      7.46 o 
  -6   1   8      514.98      537.70     13.94 o 
  -5   1   8       39.95       58.33      5.60 o 
  -4   1   8      247.08      237.67      8.77 o 
  -3   1   8       95.02      101.92      7.90 o 
  -2   1   8      252.70      202.92      8.11 o 
  -1   1   8      179.27      183.48     11.42 o 
   0   1   8        5.60       17.86      4.99 o 
   1   1   8       68.35       78.43      6.94 o 
   2   1   8      162.13      154.31      9.57 o 
   3   1   8       28.23       30.01      7.66 o 
   4   1   8        1.69       -5.68      5.68 o 
   5   1   8        8.11        7.94      6.16 o 
   6   1   8       61.31       76.58     10.97 o 
   7   1   8       50.73       68.91     13.97 o 
   8   1   8       34.37       55.01     11.69 o 
   9   1   8       40.32       66.68     17.07 o 
 -15   2   8       23.17       29.43     16.84 o 
 -14   2   8       42.37       71.63     16.40 o 
 -13   2   8       19.66       24.52      9.13 o 
 -12   2   8       31.00       34.11      9.52 o 
 -11   2   8        3.57       -3.34      4.56 o 
 -10   2   8      398.00      381.93     18.29 o 
  -9   2   8      146.57      158.47      7.45 o 
  -8   2   8       50.51       52.66      4.55 o 
  -7   2   8        9.47       16.53      3.71 o 
  -6   2   8      138.68      134.87      6.16 o 
  -5   2   8      411.81      447.76     12.91 o 
  -4   2   8      101.41       93.28      4.89 o 
  -3   2   8       46.99       53.78      3.59 o 
  -2   2   8      399.61      421.44     14.14 o 
  -1   2   8      572.33      553.58     16.02 o 
   0   2   8       79.64       73.67      6.97 o 
   1   2   8       55.50       73.19      7.90 o 
   2   2   8       45.64       51.95      8.47 o 
   3   2   8        1.62        9.72      5.46 o 
   4   2   8      191.71      213.82     13.40 o 
   5   2   8        0.27        1.41      4.91 o 
   6   2   8        0.49       -7.30      7.30 o 
   7   2   8       50.83       40.68     10.08 o 
   8   2   8        0.39       15.68     13.97 o 
   9   2   8        0.46       14.14     12.52 o 
 -14   3   8        5.16       -2.42     10.67 o 
 -13   3   8        6.81       12.60      8.36 o 
 -12   3   8       17.44        3.25      6.80 o 
 -11   3   8        0.67       10.71      9.55 o 
 -10   3   8      189.04      194.35     11.54 o 
  -9   3   8       17.55       21.01      4.37 o 
  -8   3   8      626.00      608.45     16.55 o 
  -7   3   8       29.57       25.65      3.67 o 
  -6   3   8       42.65       46.70      8.79 o 
  -5   3   8       14.60       15.34      3.99 o 
  -4   3   8        5.70       13.01      2.83 o 
  -3   3   8      813.81      868.83     19.66 o 
  -2   3   8        3.80       11.72      5.25 o 
  -1   3   8      755.21      724.85     16.08 o 
   0   3   8       37.58       33.36      4.03 o 
   1   3   8     1639.01     1596.45     39.26 o 
   2   3   8       11.56       11.28      3.64 o 
   3   3   8      115.30      125.36     10.50 o 
   4   3   8      190.13      206.79     14.31 o 
   5   3   8        1.25       11.23      6.65 o 
   6   3   8      301.64      310.12     24.01 o 
   7   3   8       18.56       16.21      8.92 o 
   8   3   8      257.25      242.81     25.03 o 
   9   3   8       14.88       -1.76     13.67 o 
 -14   4   8       31.79       15.78     10.74 o 
 -13   4   8        2.46        7.91      7.91 o 
 -12   4   8       11.99       10.82      8.26 o 
 -11   4   8       53.65       60.90     10.18 o 
 -10   4   8       21.49       35.05     11.05 o 
  -9   4   8      164.86      175.53     13.49 o 
  -8   4   8      104.96      116.26     14.36 o 
  -7   4   8      954.67      900.93     22.83 o 
  -6   4   8       35.01       32.71      8.44 o 
  -5   4   8        0.87        1.86      2.98 o 
  -4   4   8      113.20      116.10      6.29 o 
  -3   4   8        8.99        9.15      3.30 o 
  -2   4   8       68.99       71.77      6.20 o 
  -1   4   8       40.77       37.87      4.07 o 
   0   4   8      241.86      252.99     13.72 o 
   1   4   8      194.46      184.09      7.80 o 
   2   4   8      734.54      747.18     26.73 o 
   3   4   8       11.52       19.47      5.06 o 
   4   4   8        0.03       -4.25      6.26 o 
   5   4   8       93.26      121.68     39.22 o 
   6   4   8        5.43        6.62      7.03 o 
   7   4   8       10.18        8.14     10.63 o 
   8   4   8        1.42        3.91     11.27 o 
 -13   5   8        5.96        8.73      9.67 o 
 -12   5   8        7.30        3.08      8.17 o 
 -11   5   8        0.47       -4.57      8.37 o 
 -10   5   8        4.90        9.41      7.05 o 
  -9   5   8        5.42       -6.73      7.40 o 
  -8   5   8       14.09        9.23     10.45 o 
  -7   5   8       14.56        6.93      5.72 o 
  -6   5   8      104.85       94.89      5.78 o 
  -5   5   8        0.01        4.35      4.68 o 
  -4   5   8      129.29      130.44     10.01 o 
  -3   5   8       10.75       20.58      4.49 o 
  -2   5   8        4.05        4.87      3.41 o 
  -1   5   8       48.83       62.27      6.32 o 
   0   5   8        4.51        2.95      3.58 o 
   1   5   8       82.53       82.59      7.63 o 
   2   5   8       30.73       47.94      5.66 o 
   3   5   8       44.73       61.41     14.05 o 
   4   5   8       72.87       71.63      8.07 o 
   5   5   8        8.57        0.56      7.67 o 
   6   5   8       20.12       21.52      8.32 o 
   7   5   8       23.75       -3.42     12.59 o 
 -12   6   8        4.47        0.82      7.05 o 
 -11   6   8      166.93      185.88     19.46 o 
 -10   6   8       27.17       16.22     15.76 o 
  -9   6   8       44.86       59.71      9.91 o 
  -8   6   8       28.95       26.38      7.81 o 
  -7   6   8      181.16      181.97     14.09 o 
  -6   6   8       22.72       12.85      5.53 o 
  -5   6   8      212.51      201.35     11.11 o 
  -4   6   8      251.43      221.94      9.79 o 
  -3   6   8       18.65       40.29      7.60 o 
  -2   6   8      622.17      631.68     20.31 o 
  -1   6   8      202.10      211.99     12.44 o 
   0   6   8       17.20       16.19      5.20 o 
   1   6   8      237.88      215.38     14.16 o 
   2   6   8       46.60       57.71      7.90 o 
   3   6   8       14.42       16.98      6.47 o 
   4   6   8       10.40        9.97      6.51 o 
   5   6   8       66.13       77.54     14.86 o 
   6   6   8        7.61       -8.49     13.76 o 
   7   6   8      133.45      142.64     28.12 o 
 -11   7   8       10.62        0.09     10.91 o 
 -10   7   8       46.46       56.10     12.13 o 
  -9   7   8        0.11       -4.64      8.02 o 
  -8   7   8      224.96      228.20     18.43 o 
  -7   7   8        5.84        0.29      6.23 o 
  -6   7   8       68.86       79.91     10.77 o 
  -5   7   8       78.63       94.27      9.03 o 
  -4   7   8        1.16       16.95      7.62 o 
  -3   7   8       74.04       67.34      8.42 o 
  -2   7   8        5.11        9.09      7.53 o 
  -1   7   8      130.05      153.98     11.07 o 
   0   7   8       36.65       35.39     12.55 o 
   1   7   8      212.10      211.74     12.75 o 
   2   7   8      228.47      233.59     16.36 o 
   3   7   8      135.55      225.10     52.76 o 
   4   7   8       54.73       66.31     19.26 o 
   5   7   8        2.94        1.66     11.47 o 
 -10   8   8       22.80       17.67      9.95 o 
  -9   8   8        3.67       12.02      9.85 o 
  -8   8   8        5.32       10.97      8.70 o 
  -7   8   8        5.21       20.08      9.71 o 
  -6   8   8       21.18       43.01     14.59 o 
  -5   8   8        9.16       12.45      8.09 o 
  -4   8   8        2.20       14.65      8.11 o 
  -3   8   8       67.61       88.18     10.38 o 
  -2   8   8        8.00       17.72      9.13 o 
  -1   8   8        8.51        2.28      6.05 o 
   0   8   8       16.54       17.09      6.94 o 
   1   8   8        4.21        5.62      5.94 o 
   2   8   8        1.13       10.25      8.79 o 
   3   8   8        4.34        0.81      9.38 o 
   4   8   8       46.08       45.22     18.10 o 
  -8   9   8       56.07       37.73     13.41 o 
  -7   9   8        6.59        3.47      8.13 o 
  -6   9   8       28.85       41.23     15.38 o 
  -5   9   8        0.02       -0.22      7.28 o 
  -4   9   8       19.15       27.44      9.91 o 
  -3   9   8       54.93       61.08     12.31 o 
  -2   9   8        7.52        1.29      6.44 o 
  -1   9   8       81.82       61.99     13.82 o 
   0   9   8        2.00       -9.92     11.49 o 
   1   9   8        5.06       -7.24     11.08 o 
   2   9   8        0.38       -8.89     20.88 o 
 -15   1   9       46.76       41.98     15.61 o 
 -14   1   9       12.71       25.69     11.21 o 
 -13   1   9      192.83      201.79     16.02 o 
 -12   1   9       55.37       76.79     19.70 o 
 -11   1   9       29.18       38.94      7.44 o 
 -10   1   9     1123.46     1085.59     31.22 o 
  -9   1   9      502.08      500.12     16.50 o 
  -8   1   9      101.96       90.15      7.02 o 
  -7   1   9       76.67       95.16      9.59 o 
  -6   1   9       54.63       57.39      4.58 o 
  -5   1   9      336.15      340.91      9.70 o 
  -4   1   9      100.43      118.99      4.94 o 
  -3   1   9      306.73      287.70     12.89 o 
  -2   1   9       43.45       50.44      8.09 o 
  -1   1   9      705.22      684.34     23.56 o 
   0   1   9      312.34      282.39     13.73 o 
   1   1   9       88.85      113.37     15.46 o 
   2   1   9       27.09       37.61      7.12 o 
   3   1   9        3.76        6.56      5.80 o 
   4   1   9        9.21       10.15      6.72 o 
   5   1   9        5.01        5.32      6.76 o 
   6   1   9      122.78      118.77     13.89 o 
   7   1   9       41.73       45.51     10.59 o 
   8   1   9       83.24       90.55     15.37 o 
 -15   2   9        1.60        0.29     10.39 o 
 -14   2   9        0.41        4.70      9.43 o 
 -13   2   9        0.01       13.64     11.10 o 
 -12   2   9        8.72       14.63      6.34 o 
 -11   2   9       98.06       98.01      8.89 o 
 -10   2   9      323.79      323.57     15.28 o 
  -9   2   9      441.30      431.61     14.42 o 
  -8   2   9      618.73      606.08     17.90 o 
  -7   2   9     1200.99     1233.91     30.25 o 
  -6   2   9       44.77       47.23      5.31 o 
  -5   2   9      309.54      286.82      9.36 o 
  -4   2   9      156.83      153.85      6.28 o 
  -3   2   9       19.22       14.88      2.92 o 
  -2   2   9       62.37       60.59      5.62 o 
  -1   2   9      369.93      375.09     15.81 o 
   0   2   9     1340.03     1240.74     40.71 o 
   1   2   9      518.57      516.69     23.03 o 
   2   2   9      788.45      798.10     31.38 o 
   3   2   9       89.73       89.15     10.07 o 
   4   2   9      141.29      130.37     18.19 o 
   5   2   9      317.71      331.85     20.91 o 
   6   2   9       12.86       11.30      8.47 o 
   7   2   9       39.61       61.56     11.95 o 
   8   2   9       10.94        8.60     12.27 o 
 -14   3   9        9.38       45.06     23.62 o 
 -13   3   9        4.39        8.07      8.14 o 
 -12   3   9       49.22       52.53     10.03 o 
 -11   3   9       76.92       76.03     13.87 o 
 -10   3   9       13.08       27.57      5.71 o 
  -9   3   9        9.67        3.65      4.34 o 
  -8   3   9      112.04      108.50     10.94 o 
  -7   3   9      194.16      213.45     10.56 o 
  -6   3   9        0.36        1.92      4.06 o 
  -5   3   9      360.72      359.84     12.85 o 
  -4   3   9      195.40      167.72      8.76 o 
  -3   3   9        0.00        5.45      3.25 o 
  -2   3   9      186.23      176.69     10.48 o 
  -1   3   9        0.00       -3.36      3.36 o 
   0   3   9        4.27       11.52      5.39 o 
   1   3   9      202.90      195.22     15.35 o 
   2   3   9       72.96       82.34     13.38 o 
   3   3   9       25.98       25.17      9.77 o 
   4   3   9       29.98       32.07      8.40 o 
   5   3   9        2.28        1.58      8.19 o 
   6   3   9        0.08        0.35      6.29 o 
   7   3   9        5.74        6.38      8.98 o 
   8   3   9       17.19       14.55     12.09 o 
 -14   4   9       34.54       32.84     11.86 o 
 -13   4   9        3.70        8.15     10.92 o 
 -12   4   9        7.83       54.59     16.82 o 
 -11   4   9       89.14       88.46     12.67 o 
 -10   4   9       10.70        1.58      9.88 o 
  -9   4   9       13.03       49.51     12.14 o 
  -8   4   9        3.77       18.37      5.22 o 
  -7   4   9       21.03       17.95      4.32 o 
  -6   4   9      452.31      437.65     16.64 o 
  -5   4   9       95.79       96.67      7.10 o 
  -4   4   9       22.65       20.42      4.43 o 
  -3   4   9      332.64      341.09     11.61 o 
  -2   4   9      602.18      590.67     16.09 o 
  -1   4   9       76.04       68.17      5.22 o 
   0   4   9      634.31      595.21     19.66 o 
   1   4   9       51.02       62.04      6.39 o 
   2   4   9       36.20       52.59     11.11 o 
   3   4   9      106.25      119.09     15.62 o 
   4   4   9       43.83       78.48     12.15 o 
   5   4   9       75.15       84.72     13.53 o 
   6   4   9       35.08       52.44     11.52 o 
   7   4   9      187.54      207.98     25.79 o 
 -13   5   9        0.03       -1.71      9.69 o 
 -12   5   9       95.64      106.27     15.44 o 
 -11   5   9       48.89       66.27     15.90 o 
 -10   5   9       80.76      103.73     12.88 o 
  -9   5   9       62.07       72.20     10.75 o 
  -8   5   9      105.72      103.31     11.81 o 
  -7   5   9       10.82       13.10      4.63 o 
  -6   5   9      106.23      103.52      7.45 o 
  -5   5   9      355.89      320.76     12.09 o 
  -4   5   9        1.59       10.29      4.24 o 
  -3   5   9      424.75      395.21     15.92 o 
  -2   5   9       50.62       46.25      5.40 o 
  -1   5   9      376.70      345.43     12.87 o 
   0   5   9       10.08       20.34      5.87 o 
   1   5   9      503.66      498.33     20.35 o 
   2   5   9        8.74       19.23      7.99 o 
   3   5   9       35.75       54.92     10.07 o 
   4   5   9      196.00      211.43     19.76 o 
   5   5   9       80.05      102.65     13.50 o 
   6   5   9      102.33       93.38     17.91 o 
 -12   6   9       16.80       16.73     10.62 o 
 -11   6   9       13.99        6.89      8.14 o 
 -10   6   9       25.93       28.69      8.82 o 
  -9   6   9       72.57       78.93     16.21 o 
  -8   6   9        3.72        9.24      7.23 o 
  -7   6   9        2.39        4.87      6.37 o 
  -6   6   9       72.30       70.72      7.59 o 
  -5   6   9        1.61        9.19      4.69 o 
  -4   6   9       17.84       11.06      6.12 o 
  -3   6   9        9.62       15.96      4.80 o 
  -2   6   9       94.37       96.21      8.64 o 
  -1   6   9        5.74        6.01      4.41 o 
   0   6   9        9.67        9.49      7.61 o 
   1   6   9        0.17        5.27      5.67 o 
   2   6   9        3.23       16.95      8.18 o 
   3   6   9        0.18       19.70      8.95 o 
   4   6   9        1.95        1.51     10.83 o 
   5   6   9        6.41       13.38     14.61 o 
   6   6   9       11.95       18.79     22.85 o 
 -11   7   9       58.78       71.60     19.26 o 
 -10   7   9       18.40       21.10      9.64 o 
  -9   7   9        5.11        2.70      7.44 o 
  -8   7   9       43.40       60.03     11.78 o 
  -7   7   9        8.91        8.40      7.17 o 
  -6   7   9        0.01       -8.01      8.01 o 
  -5   7   9       18.90       23.28      6.86 o 
  -4   7   9        1.06       12.15      5.88 o 
  -3   7   9       74.24       90.72      9.81 o 
  -2   7   9        9.11       19.83      9.36 o 
  -1   7   9        4.27        1.05      4.90 o 
   0   7   9        2.95        3.45      5.92 o 
   1   7   9        8.74        4.96      6.75 o 
   2   7   9        0.06        6.34      7.79 o 
   3   7   9       20.14       18.70     14.18 o 
   4   7   9       33.45       19.31     15.71 o 
  -9   8   9       64.89       73.57     16.05 o 
  -8   8   9        5.90       -2.59      8.34 o 
  -7   8   9       13.19       17.98      9.83 o 
  -6   8   9        0.68       -4.20      8.86 o 
  -5   8   9      112.22      133.92     20.36 o 
  -4   8   9       16.24       19.04      7.15 o 
  -3   8   9       41.43       54.98      9.57 o 
  -2   8   9      169.15      170.73     14.69 o 
  -1   8   9        0.91       12.87      8.85 o 
   0   8   9       68.90       78.95     17.35 o 
   1   8   9       11.90        9.97     16.50 o 
   2   8   9        0.53        1.69     10.67 o 
   3   8   9        0.15       -2.17     12.43 o 
  -7   9   9       12.22       22.15     13.21 o 
  -6   9   9       40.01       49.68     15.40 o 
  -5   9   9        0.01        1.05      8.11 o 
  -4   9   9       38.64       35.23     11.40 o 
  -3   9   9        1.18        8.63      8.89 o 
  -2   9   9        0.56       17.12     10.92 o 
  -1   9   9       56.85       54.07     19.79 o 
   0   9   9       21.37      -22.99     22.99 o 
 -15   0  10        6.04       40.63     29.62 o 
 -14   0  10      113.93      139.05     25.30 o 
 -13   0  10      128.08      154.34     25.46 o 
 -12   0  10       63.81       67.46     12.91 o 
 -11   0  10      124.97      132.72     12.27 o 
 -10   0  10      854.15      814.75     36.74 o 
  -9   0  10       18.86       23.57      9.34 o 
  -8   0  10      671.60      781.83     43.15 o 
  -7   0  10     1289.25     1206.59     44.38 o 
  -6   0  10       32.49       28.56      9.39 o 
  -5   0  10      755.35      694.34     24.66 o 
  -4   0  10      116.85      100.44      6.35 o 
  -3   0  10       54.46       75.44     10.15 o 
  -2   0  10      417.46      418.41     27.78 o 
  -1   0  10     1260.15     1345.15     66.98 o 
   0   0  10      315.22      292.41     21.10 o 
   1   0  10      214.67      223.09     20.07 o 
   2   0  10      264.68      275.78     23.23 o 
   3   0  10       40.31       42.74     32.09 o 
   4   0  10      114.55       96.50     17.69 o 
   5   0  10      141.55      127.24     19.35 o 
   6   0  10        4.75        6.34     11.72 o 
   7   0  10       55.94       76.13     20.86 o 
 -14   1  10        3.36        4.33      8.93 o 
 -13   1  10       21.46       15.10      8.44 o 
 -12   1  10        3.91       19.83      6.93 o 
 -11   1  10      397.79      350.87     14.28 o 
 -10   1  10       15.98       10.57      6.15 o 
  -9   1  10       39.76       33.77      6.87 o 
  -8   1  10       29.05       34.54      6.38 o 
  -7   1  10        1.73        7.43      4.99 o 
  -6   1  10       81.07       89.13      5.62 o 
  -5   1  10        2.27        3.20      4.03 o 
  -4   1  10      147.53      136.05      9.12 o 
  -3   1  10       36.44       49.58      7.17 o 
  -2   1  10      365.26      352.84     23.96 o 
  -1   1  10        8.79        5.82      5.10 o 
   0   1  10      188.80      177.03     11.99 o 
   1   1  10       71.39       65.20      8.28 o 
   2   1  10       62.97       99.44     21.38 o 
   3   1  10       37.44       48.39     10.36 o 
   4   1  10       28.88       38.90     11.85 o 
   5   1  10       59.98       72.78     12.26 o 
   6   1  10       23.40       27.98     10.39 o 
   7   1  10       23.15       27.62     12.16 o 
 -14   2  10        9.27       28.10     13.77 o 
 -13   2  10       39.94       40.54     14.07 o 
 -12   2  10       13.82        7.78      7.22 o 
 -11   2  10       56.23       84.23      9.59 o 
 -10   2  10       66.69       61.48      8.26 o 
  -9   2  10        7.92        6.01      3.82 o 
  -8   2  10       41.76       40.45      5.27 o 
  -7   2  10       85.95       98.65      7.78 o 
  -6   2  10        1.50       -1.59      2.88 o 
  -5   2  10        0.84       -1.75      3.47 o 
  -4   2  10        1.25        1.94      2.92 o 
  -3   2  10       51.31       47.60      5.27 o 
  -2   2  10      493.94      449.74     20.39 o 
  -1   2  10       90.95       90.45     10.97 o 
   0   2  10       30.59       46.66     13.14 o 
   1   2  10      229.93      238.62     15.98 o 
   2   2  10      102.61       92.41     10.54 o 
   3   2  10        1.36       -0.14      5.69 o 
   4   2  10        0.21       -3.23      6.72 o 
   5   2  10        0.44        1.90      6.76 o 
   6   2  10       39.83       53.94     11.92 o 
   7   2  10       57.71       70.91     21.54 o 
 -14   3  10        0.12       -2.32      9.67 o 
 -13   3  10       96.78      105.75     14.79 o 
 -12   3  10       64.95       57.54     12.68 o 
 -11   3  10      313.03      342.21     22.09 o 
 -10   3  10       25.65       36.94      6.64 o 
  -9   3  10       83.01       81.91      9.30 o 
  -8   3  10       40.44       56.15      7.13 o 
  -7   3  10        5.38        9.23      3.73 o 
  -6   3  10      181.20      197.30      9.25 o 
  -5   3  10       61.57       50.27      5.37 o 
  -4   3  10      364.80      313.77     10.10 o 
  -3   3  10      154.22      156.05      8.22 o 
  -2   3  10      701.90      645.71     27.05 o 
  -1   3  10       80.76       89.19      9.82 o 
   0   3  10      126.96      108.62     10.29 o 
   1   3  10       53.79       58.34      7.94 o 
   2   3  10       26.02       44.89      9.62 o 
   3   3  10      233.99      242.78     18.92 o 
   4   3  10      145.44      124.93     14.69 o 
   5   3  10      141.72      117.23     14.97 o 
   6   3  10       64.81       72.13     14.51 o 
   7   3  10       23.56       25.52     14.39 o 
 -13   4  10       54.34       62.71     13.33 o 
 -12   4  10      108.27       99.39     14.76 o 
 -11   4  10       15.82       19.42      8.93 o 
 -10   4  10      112.13      119.15     13.19 o 
  -9   4  10        6.06       15.23      6.73 o 
  -8   4  10       47.43       38.02      5.49 o 
  -7   4  10      180.93      171.05     10.34 o 
  -6   4  10        1.86        1.36      3.21 o 
  -5   4  10       98.08      111.89     12.10 o 
  -4   4  10      326.01      314.43     12.08 o 
  -3   4  10      179.66      169.60      8.15 o 
  -2   4  10       15.27       20.38      4.73 o 
  -1   4  10       73.95       70.55      9.00 o 
   0   4  10       52.74       54.56      8.63 o 
   1   4  10      111.61      113.57     12.01 o 
   2   4  10       44.95       61.47     10.21 o 
   3   4  10       49.47       49.76     18.21 o 
   4   4  10      117.77      133.59     15.63 o 
   5   4  10       52.18       76.78     14.26 o 
   6   4  10       30.20       27.50     14.32 o 
 -13   5  10        0.09        5.59      9.94 o 
 -12   5  10        3.31       10.63      9.35 o 
 -11   5  10        0.24        8.78      8.64 o 
 -10   5  10        9.24        6.19      7.58 o 
  -9   5  10        1.81       14.52      7.39 o 
  -8   5  10        0.64       -6.83      6.83 o 
  -7   5  10       10.07       14.26      4.97 o 
  -6   5  10        0.86       -1.73      3.63 o 
  -5   5  10        5.60        7.58      4.11 o 
  -4   5  10       43.69       31.55      7.65 o 
  -3   5  10        1.34        5.19      6.15 o 
  -2   5  10        0.05        7.95      4.63 o 
  -1   5  10        5.97        1.30      4.44 o 
   0   5  10        7.59       15.40      6.94 o 
   1   5  10        0.00       -6.56      7.33 o 
   2   5  10        3.05        4.91      7.41 o 
   3   5  10        1.53        7.38      7.75 o 
   4   5  10       25.74       32.83     12.24 o 
   5   5  10       11.57       24.38     11.02 o 
 -12   6  10      248.47      263.24     25.65 o 
 -11   6  10       21.11       28.99     10.61 o 
 -10   6  10       36.15       41.17     11.04 o 
  -9   6  10       76.15       68.65     15.45 o 
  -8   6  10        0.15        0.43      5.96 o 
  -7   6  10        0.83        0.58      5.91 o 
  -6   6  10       11.41       15.64      6.65 o 
  -5   6  10        0.32       -5.20      5.20 o 
  -4   6  10       27.02       22.31      6.90 o 
  -3   6  10      195.71      200.89     19.78 o 
  -2   6  10      115.15      119.56     10.13 o 
  -1   6  10       12.22       16.53      6.32 o 
   0   6  10      230.56      211.99     17.80 o 
   1   6  10       35.22       16.87      8.55 o 
   2   6  10        5.70       12.03      8.50 o 
   3   6  10       45.22       32.44     10.45 o 
   4   6  10       12.76       21.50     11.18 o 
 -10   7  10        1.75       -3.89      8.31 o 
  -9   7  10       84.34      103.25     16.19 o 
  -8   7  10        8.27       16.41      9.20 o 
  -7   7  10       27.89       46.67     10.43 o 
  -6   7  10       89.26      109.83     13.70 o 
  -5   7  10        0.03       -1.19      4.97 o 
  -4   7  10       55.24       74.86      9.46 o 
  -3   7  10       73.07       61.38      8.89 o 
  -2   7  10       57.91       37.23      9.14 o 
  -1   7  10       14.74       15.67      6.84 o 
   0   7  10       33.53       40.10     11.01 o 
   1   7  10       10.40       17.52      9.44 o 
   2   7  10        0.82        7.46      8.84 o 
   3   7  10       79.32       80.01     31.81 o 
  -8   8  10       24.04       25.72     11.44 o 
  -7   8  10       10.91       19.49     10.12 o 
  -6   8  10        0.85       16.39      9.45 o 
  -5   8  10        1.28        3.62      7.83 o 
  -4   8  10       13.41       -0.50      8.73 o 
  -3   8  10        0.01       13.93     15.39 o 
  -2   8  10        6.45        7.35      8.65 o 
  -1   8  10       17.69       12.60     10.98 o 
   0   8  10        3.38        3.15      9.90 o 
   1   8  10       16.29       22.92     14.56 o 
  -5   9  10        2.83      -21.58     22.29 o 
  -4   9  10       36.22       44.06     25.15 o 
  -3   9  10        6.01        3.46     11.78 o 
 -14   1  11       22.50       14.12     11.23 o 
 -13   1  11      153.38      163.61     16.34 o 
 -12   1  11       15.76       17.17      7.51 o 
 -11   1  11      133.06      140.00     10.44 o 
 -10   1  11       17.49       26.38      5.78 o 
  -9   1  11       82.16       86.69      7.20 o 
  -8   1  11      187.88      207.21     10.18 o 
  -7   1  11       24.26       22.33      9.34 o 
  -6   1  11      640.24      581.75     16.56 o 
  -5   1  11       15.81       18.93      4.86 o 
  -4   1  11      131.76      145.67     17.20 o 
  -3   1  11       36.75       38.55     10.08 o 
  -2   1  11      247.18      229.50     13.92 o 
  -1   1  11       70.21       50.79      7.77 o 
   0   1  11       27.44       26.55      8.97 o 
   1   1  11      112.19      116.89     10.52 o 
   2   1  11       13.77        8.59      6.58 o 
   3   1  11       93.22      102.59     13.05 o 
   4   1  11       15.48       13.43      9.08 o 
   5   1  11       33.98       42.32     11.73 o 
   6   1  11        1.69        3.45      8.53 o 
 -14   2  11      122.49      101.76     18.35 o 
 -13   2  11        0.05       -4.93      8.08 o 
 -12   2  11       80.95       57.55     11.69 o 
 -11   2  11       87.02       85.91      9.89 o 
 -10   2  11       68.92       78.25     11.28 o 
  -9   2  11        2.76       -4.09      4.09 o 
  -8   2  11      403.67      405.25     15.97 o 
  -7   2  11       72.65       70.39      6.36 o 
  -6   2  11      169.26      164.78      8.00 o 
  -5   2  11      725.06      658.29     29.47 o 
  -4   2  11        3.00        0.88      5.54 o 
  -3   2  11      642.45      644.79     27.28 o 
  -2   2  11       63.25       81.25      9.56 o 
  -1   2  11       53.35       50.64      7.93 o 
   0   2  11        5.87       14.15      6.08 o 
   1   2  11      130.19      147.43     13.80 o 
   2   2  11      218.32      248.20     18.50 o 
   3   2  11        0.01        3.16     11.48 o 
   4   2  11      279.97      280.79     22.58 o 
   5   2  11       51.57       37.23     10.89 o 
   6   2  11       68.03       77.90     15.88 o 
 -14   3  11       11.17       21.36     16.09 o 
 -13   3  11        6.43        6.89      9.21 o 
 -12   3  11       24.77       20.20      9.34 o 
 -11   3  11        1.44       -2.39      6.85 o 
 -10   3  11        0.52        4.51      5.36 o 
  -9   3  11       10.96        6.45      4.28 o 
  -8   3  11       76.73       75.82      7.34 o 
  -7   3  11       44.09       55.34      9.79 o 
  -6   3  11       18.54       30.17      4.65 o 
  -5   3  11       41.60       35.76      7.54 o 
  -4   3  11      189.10      163.96     15.93 o 
  -3   3  11      173.01      134.39     12.88 o 
  -2   3  11       82.11       84.00     10.12 o 
  -1   3  11       12.56       15.63      7.26 o 
   0   3  11      206.50      180.36     16.25 o 
   1   3  11       23.21       24.39      7.65 o 
   2   3  11       38.50       54.95     10.54 o 
   3   3  11       34.14       30.27      9.56 o 
   4   3  11        0.02        4.09      7.90 o 
   5   3  11       34.08       35.27     12.09 o 
 -13   4  11       23.49       25.10     10.85 o 
 -12   4  11       83.42      102.25     15.35 o 
 -11   4  11       11.93       11.22      8.31 o 
 -10   4  11       38.45       57.09     14.92 o 
  -9   4  11        0.27        5.48      6.22 o 
  -8   4  11       21.20       15.68      4.84 o 
  -7   4  11        0.99        4.92      4.16 o 
  -6   4  11        0.14        2.40      3.62 o 
  -5   4  11       12.84        8.82      3.81 o 
  -4   4  11       10.07        3.25      4.92 o 
  -3   4  11      460.11      477.19     24.85 o 
  -2   4  11        0.49       -0.21      5.48 o 
  -1   4  11      217.19      249.12     17.68 o 
   0   4  11      355.05      313.61     20.78 o 
   1   4  11        8.12       11.88      6.93 o 
   2   4  11      111.11      129.17     14.93 o 
   3   4  11       25.26       20.03      8.81 o 
   4   4  11      114.23      119.46     16.35 o 
   5   4  11        4.78       10.45      9.58 o 
 -12   5  11       72.43       61.12     13.78 o 
 -11   5  11       32.89       25.33     10.82 o 
 -10   5  11        1.42       -0.73     10.55 o 
  -9   5  11       42.67       64.68     12.64 o 
  -8   5  11        2.00        2.30      5.90 o 
  -7   5  11       41.21       35.96      6.61 o 
  -6   5  11        6.91       10.87      5.63 o 
  -5   5  11        0.47       -5.58      5.68 o 
  -4   5  11      374.62      339.23     16.51 o 
  -3   5  11       16.98       21.46      6.30 o 
  -2   5  11        2.29        8.89     10.55 o 
  -1   5  11       12.78       12.31      7.53 o 
   0   5  11        2.54        8.61      7.16 o 
   1   5  11       60.45       74.72     12.30 o 
   2   5  11        0.50       -3.76      8.39 o 
   3   5  11       87.29       99.47     15.45 o 
   4   5  11       21.81       14.25      9.64 o 
 -11   6  11        3.17       -3.66      8.96 o 
 -10   6  11        1.21       22.07     10.58 o 
  -9   6  11       12.89       17.97      8.83 o 
  -8   6  11        5.12        3.13     10.02 o 
  -7   6  11       37.12       25.07     11.32 o 
  -6   6  11       17.76       11.58      6.37 o 
  -5   6  11       41.48       58.50     10.24 o 
  -4   6  11        3.21        4.79      6.12 o 
  -3   6  11        2.40        3.03      5.67 o 
  -2   6  11        0.04       -1.39      6.68 o 
  -1   6  11        0.25        3.62      7.24 o 
   0   6  11        3.40        3.11      7.50 o 
   1   6  11        3.93       25.85     11.93 o 
   2   6  11       25.79       30.38     11.32 o 
   3   6  11       19.98        7.42      9.67 o 
 -10   7  11       32.37       53.15     20.65 o 
  -9   7  11       16.10       10.21      8.75 o 
  -8   7  11        4.90       21.24     10.06 o 
  -7   7  11        0.30       18.72      9.05 o 
  -6   7  11       39.38       28.66     12.01 o 
  -5   7  11       18.05        1.85     11.08 o 
  -4   7  11       48.01       47.61     11.32 o 
  -3   7  11        1.23       25.22     12.07 o 
  -2   7  11        0.42       24.99     12.24 o 
  -1   7  11       10.87       -4.32     11.69 o 
   0   7  11        1.18        0.95      9.16 o 
   1   7  11        1.67       -5.61      9.52 o 
  -7   8  11        8.19       14.53     11.33 o 
  -6   8  11        0.02       16.99     12.58 o 
  -5   8  11       58.97       79.39     22.33 o 
  -4   8  11       15.29       24.75     17.21 o 
  -3   8  11       80.31       71.88     27.08 o 
  -2   8  11        0.81       18.45     12.17 o 
  -1   8  11       28.48       29.98     14.73 o 
 -14   0  12       30.90        8.60     21.86 o 
 -13   0  12       34.84       45.59     20.52 o 
 -12   0  12       32.33        8.69     11.57 o 
 -11   0  12        1.85        0.13      7.68 o 
 -10   0  12       82.82       90.99     11.58 o 
  -9   0  12       21.14       18.60     12.83 o 
  -8   0  12       28.32       22.29      7.22 o 
  -7   0  12      237.51      209.55     30.94 o 
  -6   0  12      315.33      494.71     91.76 o 
  -5   0  12      340.79      296.54     25.11 o 
  -4   0  12        1.85        0.31     11.07 o 
  -3   0  12       36.20       59.75     19.04 o 
  -2   0  12        2.57       18.97     10.16 o 
  -1   0  12       34.67       51.85     17.77 o 
   0   0  12       30.30       18.38     10.84 o 
   1   0  12      112.67      136.11     18.35 o 
   2   0  12      162.48      156.49     21.90 o 
   3   0  12      205.57      221.19     26.03 o 
   4   0  12      132.76      151.77     26.22 o 
   5   0  12        2.83       33.23     43.94 o 
 -14   1  12       10.96       10.77     20.56 o 
 -13   1  12        2.47        0.24     17.21 o 
 -12   1  12        0.09        1.63      6.65 o 
 -11   1  12        5.90       16.64      5.76 o 
 -10   1  12        6.24        4.94      4.90 o 
  -9   1  12      171.24      161.44     10.31 o 
  -8   1  12       81.71       85.24      7.51 o 
  -7   1  12      109.25       99.25      7.25 o 
  -6   1  12      209.27      170.68     13.80 o 
  -5   1  12      151.71      155.67     13.10 o 
  -4   1  12      161.49      168.77     22.17 o 
  -3   1  12       68.12       61.87      8.94 o 
  -2   1  12       38.14       57.80      8.85 o 
  -1   1  12        0.14        7.41      6.06 o 
   0   1  12      113.98      107.90     12.66 o 
   1   1  12        1.36        6.89      6.55 o 
   2   1  12       91.13       98.24     12.59 o 
   3   1  12       35.04       23.32     11.48 o 
   4   1  12       13.00       26.00      9.37 o 
   5   1  12        6.87       11.35     16.06 o 
 -13   2  12        5.68       -0.30      8.99 o 
 -12   2  12       23.76       15.73      9.92 o 
 -11   2  12        9.58       11.67      7.00 o 
 -10   2  12       37.91       52.50     10.97 o 
  -9   2  12        4.90       10.90      4.78 o 
  -8   2  12        3.34        4.15      4.72 o 
  -7   2  12       54.71       54.87      5.85 o 
  -6   2  12        9.33        7.84      4.24 o 
  -5   2  12       18.73       41.84     16.13 o 
  -4   2  12        9.79       10.09      6.18 o 
  -3   2  12       51.11       63.40      9.69 o 
  -2   2  12       15.66       26.38      7.86 o 
  -1   2  12        0.43        3.20      8.35 o 
   0   2  12        0.35        3.94      6.50 o 
   1   2  12        0.21        6.03      6.98 o 
   2   2  12       24.82       32.75      9.77 o 
   3   2  12       14.49       -3.61     11.24 o 
   4   2  12        2.12       -4.15      8.75 o 
   5   2  12        1.60        2.35      9.44 o 
 -13   3  12        4.88       18.09     12.53 o 
 -12   3  12       62.84       66.99     16.88 o 
 -11   3  12       64.43       68.71     17.63 o 
 -10   3  12       15.26       20.10      8.53 o 
  -9   3  12       31.60       51.68      6.82 o 
  -8   3  12        6.73        3.81      5.10 o 
  -7   3  12      105.56      116.59      8.11 o 
  -6   3  12      128.11      176.63     24.99 o 
  -5   3  12      103.79       92.77     10.83 o 
  -4   3  12      145.49      165.92     13.60 o 
  -3   3  12       33.65       38.04     10.87 o 
  -2   3  12       18.49       12.52      6.78 o 
  -1   3  12       78.99       58.92     10.81 o 
   0   3  12      144.70      118.86     13.82 o 
   1   3  12      117.94      103.83     12.47 o 
   2   3  12       12.24       11.00      8.00 o 
   3   3  12      177.01      211.95     19.33 o 
   4   3  12        6.07        8.34      9.31 o 
 -12   4  12        0.11       19.51     10.05 o 
 -11   4  12        0.25       10.83      9.41 o 
 -10   4  12       26.57       10.53      9.09 o 
  -9   4  12        6.33        2.17      6.29 o 
  -8   4  12      100.01       91.30      8.57 o 
  -7   4  12       18.60       19.59      6.86 o 
  -6   4  12       35.84       56.65      7.84 o 
  -5   4  12      176.94      163.46     13.66 o 
  -4   4  12      124.53      136.68     14.14 o 
  -3   4  12        0.74        4.32      6.61 o 
  -2   4  12       34.20       41.88     10.56 o 
  -1   4  12       36.35       40.51     10.28 o 
   0   4  12       21.01       22.75     12.34 o 
   1   4  12       64.38       65.93     10.61 o 
   2   4  12       21.34       13.49      9.51 o 
   3   4  12        8.12        1.89      8.15 o 
   4   4  12      116.90      106.01     24.71 o 
 -11   5  12       15.56       10.76      8.95 o 
 -10   5  12        8.62       18.17      8.99 o 
  -9   5  12       12.56       13.36      7.55 o 
  -8   5  12        5.04       14.52      7.65 o 
  -7   5  12        5.93        8.43      7.21 o 
  -6   5  12        3.44        3.24      5.30 o 
  -5   5  12        0.42        1.24      5.75 o 
  -4   5  12       26.88       30.10      9.38 o 
  -3   5  12       10.12        7.06      7.57 o 
  -2   5  12        4.87       20.00      8.69 o 
  -1   5  12       17.34       16.62      8.15 o 
   0   5  12        2.38       -3.90      7.67 o 
   1   5  12        5.82       10.11      9.05 o 
   2   5  12       17.59       29.15     11.84 o 
   3   5  12        5.92       13.53     10.16 o 
 -10   6  12      139.75      134.12     19.74 o 
  -9   6  12        0.52       21.76     12.59 o 
  -8   6  12       15.25        7.66      9.60 o 
  -7   6  12       25.42       35.10     12.33 o 
  -6   6  12       12.42       28.85     14.26 o 
  -5   6  12       65.66      111.54     17.50 o 
  -4   6  12      116.61      112.67     14.16 o 
  -3   6  12       13.35        5.49      8.11 o 
  -2   6  12        0.11       11.78      8.63 o 
  -1   6  12       64.79       67.51     13.47 o 
   0   6  12        6.57       16.70     10.52 o 
   1   6  12        3.59        1.93      8.17 o 
   2   6  12       27.43       14.39     23.70 o 
  -8   7  12       22.66       28.78     16.29 o 
  -7   7  12        4.52        8.22     14.16 o 
  -6   7  12       23.71       58.78     20.24 o 
  -5   7  12       75.03       51.92     28.28 o 
  -4   7  12        0.03       25.03     12.19 o 
  -3   7  12        2.82       21.08     12.82 o 
  -2   7  12       17.93        7.09     11.12 o 
  -1   7  12        5.34       12.28     11.59 o 
 -13   1  13       29.22       26.08     12.64 o 
 -12   1  13       33.55       50.14     10.28 o 
 -11   1  13       41.71       32.81      8.45 o 
 -10   1  13        3.77        2.50      4.91 o 
  -9   1  13       39.82       48.41      8.49 o 
  -8   1  13       52.32       51.17     12.12 o 
  -7   1  13      224.04      243.36     39.49 o 
  -6   1  13        7.71       11.90      6.88 o 
  -5   1  13       22.40       21.30      7.95 o 
  -4   1  13       39.73       60.94      9.84 o 
  -3   1  13        2.56       -5.46      6.28 o 
  -2   1  13       30.83       32.20      9.05 o 
  -1   1  13        9.85       11.59      7.19 o 
   0   1  13        0.64        8.09      7.04 o 
   1   1  13       17.16        5.68      7.45 o 
   2   1  13       94.58      124.59     16.50 o 
   3   1  13        3.83        4.38      9.08 o 
 -13   2  13        2.29       -2.91     11.75 o 
 -12   2  13       22.14       33.91     10.30 o 
 -11   2  13       43.12       47.57     11.03 o 
 -10   2  13        0.23       15.32      6.82 o 
  -9   2  13        4.50        6.74      6.10 o 
  -8   2  13      262.58      309.83     20.77 o 
  -7   2  13        5.64        0.34      5.56 o 
  -6   2  13      274.81      256.25     17.30 o 
  -5   2  13       40.51       27.58      9.08 o 
  -4   2  13       40.69       52.11      8.87 o 
  -3   2  13      173.85      174.85     17.90 o 
  -2   2  13        0.42        4.83      7.20 o 
  -1   2  13      234.14      218.44     18.39 o 
   0   2  13        0.13       -1.30      6.90 o 
   1   2  13      249.92      275.58     21.35 o 
   2   2  13       27.12       69.44     15.20 o 
   3   2  13      194.38      180.49     19.18 o 
 -12   3  13        3.87        6.05      9.01 o 
 -11   3  13        1.56       -0.82      7.51 o 
 -10   3  13       11.13       -5.58      8.59 o 
  -9   3  13        2.65        1.75      5.12 o 
  -8   3  13       32.80       33.51      8.38 o 
  -7   3  13       32.29       34.80      9.75 o 
  -6   3  13        1.16       18.15      7.99 o 
  -5   3  13       60.43       75.32     11.03 o 
  -4   3  13        1.94        9.91      7.14 o 
  -3   3  13        3.83        1.82      6.44 o 
  -2   3  13       15.97       40.57     11.53 o 
  -1   3  13        7.13        2.12      8.29 o 
   0   3  13       30.54       37.50     10.80 o 
   1   3  13       10.58       12.73      9.26 o 
   2   3  13        0.14        1.90      7.24 o 
   3   3  13        9.85      -10.06     10.06 o 
 -12   4  13       10.07       -8.46     20.60 o 
 -11   4  13      145.32      135.90     19.48 o 
 -10   4  13        1.62        5.13      9.59 o 
  -9   4  13        0.09        4.13     13.28 o 
  -8   4  13       59.23       86.78     13.60 o 
  -7   4  13       58.71       62.44     10.43 o 
  -6   4  13       91.92       79.74     11.90 o 
  -5   4  13        2.93        0.86      6.55 o 
  -4   4  13      123.69      112.54     18.17 o 
  -3   4  13        3.50        0.73      6.88 o 
  -2   4  13       13.22       12.15      8.02 o 
  -1   4  13       34.09       35.04      9.67 o 
   0   4  13       39.93       44.97     12.07 o 
   1   4  13       26.85       33.25     11.12 o 
   2   4  13       55.12       28.65     11.91 o 
 -10   5  13       26.41       41.79     28.85 o 
  -9   5  13       27.19       17.73     13.83 o 
  -8   5  13        1.52       -9.21     12.00 o 
  -7   5  13       74.72       80.18     19.13 o 
  -6   5  13        8.37       -2.51      8.35 o 
  -5   5  13       50.03       66.12     14.70 o 
  -4   5  13        0.02       -9.32      9.32 o 
  -3   5  13        3.08       13.20     11.02 o 
  -2   5  13       96.81       96.82     15.07 o 
  -1   5  13        3.21        0.28      6.83 o 
   0   5  13       46.03       34.10     11.54 o 
   1   5  13        5.22       -8.59     10.03 o 
  -9   6  13       16.86       13.64     15.85 o 
  -8   6  13        0.02        9.15     15.02 o 
  -7   6  13        0.98        5.50     11.95 o 
  -6   6  13       27.85       21.36     14.98 o 
  -5   6  13       26.97       34.04     13.15 o 
  -4   6  13       13.41        5.20      9.82 o 
  -3   6  13        0.36       16.66     11.93 o 
  -2   6  13        0.83        5.63      9.30 o 
  -1   6  13        0.95        3.28      9.14 o 
  -5   7  13       27.99       -5.50     20.88 o 
 -12   0  14        3.16       15.52     21.16 o 
 -11   0  14        1.82       -4.28      9.96 o 
 -10   0  14       39.35       39.74     15.61 o 
  -9   0  14       28.37       42.19     14.79 o 
  -8   0  14      172.52      133.24     21.12 o 
  -7   0  14       22.76        8.26     10.72 o 
  -6   0  14       82.81       85.96     17.46 o 
  -5   0  14       60.35       96.77     25.25 o 
  -4   0  14       77.65      102.92     18.49 o 
  -3   0  14       83.13       81.39     18.05 o 
  -2   0  14       46.89       53.98     14.17 o 
  -1   0  14        5.53        5.37     13.33 o 
   0   0  14       71.31       81.89     17.39 o 
   1   0  14      237.20      212.27     30.60 o 
   2   0  14      128.55      132.25     29.41 o 
 -12   1  14       19.39       40.77     26.24 o 
 -11   1  14        0.02       10.77     10.22 o 
 -10   1  14        1.68        3.09      6.98 o 
  -9   1  14        5.02       13.95     11.54 o 
  -8   1  14       32.62       57.53     22.96 o 
  -7   1  14       20.44       18.98      8.61 o 
  -6   1  14        2.01       -3.17      6.86 o 
  -5   1  14       17.61       23.45      9.34 o 
  -4   1  14       47.97       74.63     11.95 o 
  -3   1  14       33.33       40.85     10.35 o 
  -2   1  14       38.32       99.58     31.53 o 
  -1   1  14        2.65       -1.68      7.31 o 
   0   1  14       56.11       86.76     14.11 o 
   1   1  14        3.59       -6.35      9.15 o 
   2   1  14       15.28       19.07     11.08 o 
 -12   2  14        1.02      -12.97     15.46 o 
 -11   2  14        0.25       -3.31     12.44 o 
 -10   2  14        6.96        5.83      9.99 o 
  -9   2  14        0.03        3.64      7.06 o 
  -8   2  14        0.13        8.83     12.67 o 
  -7   2  14       11.70       11.82      7.57 o 
  -6   2  14        3.12        7.73      8.74 o 
  -5   2  14        8.14       -1.36      9.28 o 
  -4   2  14        0.01        1.96      7.82 o 
  -3   2  14        5.67       49.46     24.09 o 
  -2   2  14        3.27        7.51      8.33 o 
  -1   2  14        9.65        2.44      7.77 o 
   0   2  14       17.04       14.91      8.73 o 
   1   2  14       25.27        4.69      8.92 o 
   2   2  14        2.16      -16.50     21.16 o 
 -11   3  14        2.73        6.53     13.82 o 
 -10   3  14       17.98        5.05     12.35 o 
  -9   3  14      144.25      158.79     20.88 o 
  -8   3  14       52.11       62.60     11.93 o 
  -7   3  14       82.91      100.61     15.58 o 
  -6   3  14        0.91        2.15      6.80 o 
  -5   3  14      107.60      132.14     21.42 o 
  -4   3  14       32.63       24.38      9.33 o 
  -3   3  14       90.61       96.97     21.99 o 
  -2   3  14       11.48       10.42      8.47 o 
  -1   3  14        0.44        1.15      7.12 o 
   0   3  14       89.61       72.80     14.40 o 
   1   3  14        1.74        1.49     12.91 o 
 -10   4  14        4.07       -6.98     13.22 o 
  -9   4  14       35.36       32.17     15.17 o 
  -8   4  14       21.73       64.67     46.06 o 
  -7   4  14       23.72       14.83      8.47 o 
  -6   4  14       32.30       42.43     11.40 o 
  -5   4  14       12.39        8.35      7.57 o 
  -4   4  14       10.78       19.00     10.60 o 
  -3   4  14       27.68       31.94     10.61 o 
  -2   4  14       18.08       27.30     11.23 o 
  -1   4  14       15.71       26.14     11.32 o 
   0   4  14        4.71        9.03     10.10 o 
  -9   5  14       43.20       28.45     16.51 o 
  -8   5  14        0.80        2.36     12.42 o 
  -7   5  14       27.72       16.93     18.48 o 
  -6   5  14        3.98        5.45     15.58 o 
  -5   5  14       20.21       16.47     14.64 o 
  -4   5  14        0.26       11.85      9.26 o 
  -3   5  14        1.02       -9.32      9.79 o 
  -2   5  14        1.30        9.42     10.07 o 
 -11   1  15       24.47       12.62     11.77 o 
 -10   1  15       20.90       20.26     14.14 o 
  -9   1  15       19.47       20.09     10.31 o 
  -8   1  15        0.92        4.18      7.54 o 
  -7   1  15       21.79       41.14     10.49 o 
  -6   1  15        0.38        9.05      9.11 o 
  -5   1  15       57.10       54.30     13.62 o 
  -4   1  15        5.29        7.41      7.60 o 
  -3   1  15        3.85       17.20      8.51 o 
  -2   1  15       21.67       16.33     10.55 o 
  -1   1  15        6.60       14.30      8.19 o 
   0   1  15       29.34       10.53      8.99 o 
 -10   2  15        1.57        2.46     17.14 o 
  -9   2  15      108.07       91.08     17.88 o 
  -8   2  15        1.33       15.85      9.60 o 
  -7   2  15       56.08       38.84     11.18 o 
  -6   2  15      158.42      160.67     17.64 o 
  -5   2  15        1.55        2.47      9.08 o 
  -4   2  15       96.70      114.31     15.74 o 
  -3   2  15        4.20       19.29      9.00 o 
  -2   2  15        3.36       12.37      8.72 o 
  -1   2  15       37.27       25.31     11.79 o 
   0   2  15       61.32       42.60     22.85 o 
 -10   3  15        0.08       -0.62     12.83 o 
  -9   3  15        5.78        9.37     14.01 o 
  -8   3  15       11.64        6.10     12.44 o 
  -7   3  15        0.08        5.60      7.78 o 
  -6   3  15        0.35       13.36      9.74 o 
  -5   3  15       11.13        9.02     10.34 o 
  -4   3  15        0.79        0.09      7.58 o 
  -3   3  15       41.23       29.65     10.92 o 
  -2   3  15       14.43        5.36      9.55 o 
  -1   3  15        4.78       10.74     16.49 o 
  -8   4  15       25.82       25.86     18.32 o 
  -7   4  15        5.26       12.75     12.78 o 
  -6   4  15        0.91        0.75      7.96 o 
  -5   4  15       10.94        5.34      9.12 o 
  -4   4  15       60.28       46.94     13.07 o 
  -3   4  15        0.22       -2.46      8.84 o 
  -9   0  16        9.53       21.67     15.66 o 
  -8   0  16        5.17        6.72     13.46 o 
  -7   0  16       50.62       52.53     18.35 o 
  -6   0  16       34.26       61.62     17.30 o 
  -5   0  16       19.61        4.75     13.04 o 
  -4   0  16        5.03      -13.24     13.24 o 
  -3   0  16       41.47       24.45     16.03 o 
  -8   1  16        4.54       10.05      9.72 o 
  -7   1  16       12.25       22.24     10.80 o 
  -6   1  16       18.67       19.08     10.72 o 
  -5   1  16       11.57       10.63      8.61 o 
  -4   1  16        1.16       15.73     10.45 o 
  -3   1  16       17.36       19.98     11.19 o 
  -7   2  16        1.25        3.24      8.65 o 
  -6   2  16        0.72        0.14      7.88 o 
  -5   2  16       17.35       22.42     10.21 o 
  -4   2  16        0.16        7.15      9.81 o 
                                                 
